# Supplementary material for: Comprehensive molecular characterization of complete mitogenome assemblies of 33 Eimeria isolates infecting domestic chickens
Source: Parasit Vectors. 2023 Mar 19;16:109. doi: 10.1186/s13071-023-05712-5 (PMC10026407; doi:10.1186/s13071-023-05712-5)
Supplement: Supplementary file 1 — Additional file 1: Table S1. List of primer pairs for PCR amplifications and their positions in the mitogenome of Eimeria isolate 1. [file 13071_2023_5712_MOESM1_ESM.xlsx]

## Sheet: Sheet1
Table S1. List of primer pairs for PCR amplifications and their positions in the mitogenome of Eimeria isolate 1
Primer name	Location based on Eimeria isolate 1 mitogenome	Primer sequence (5' to 3')
E-1	98-115	Forward:	CCAGGCCAACTGAACTCG
	1877-1895	Reverse:	GTATTTAGATGTAAGTCTA
E-2	1444-1460	Forward:	TTCTTTGTAGTTATGCC
	4194-4213	Reverse:	AAGACATGTGATCTAATTTA
E-3	4078-4099	Forward:	TTCATAGAAAACCTAAAATCAT
	5974-5989	Reverse:	TATGGGCGCATCTTTA
E-4	5747-5769	Forward:	GAAAGTCGTTACACCATTCATGC
	177-198	Reverse:	CCAAAATTCCAAAGGAAGTTCA
