# Supplementary material for: Comprehensive molecular characterization of complete mitogenome assemblies of 33 Eimeria isolates infecting domestic chickens
Source: Parasit Vectors. 2023 Mar 19;16:109. doi: 10.1186/s13071-023-05712-5 (PMC10026407; doi:10.1186/s13071-023-05712-5)
Supplement: Supplementary file 2 — Additional file 2: Table S2. Summary of the chicken Eimeria mitogenomic information included in this study. [file 13071_2023_5712_MOESM2_ESM.xlsx]

## Sheet: Sheet1
Table S2. Summary of the chicken Eimeria mitogenomic information included in this study.
Isolates	Host	Coutry	Genbank Nos.	Mitogenome size (bp)
Eimeria acervuline	Chicken	China	HQ702479	6179
Eimeria acervuline Newace	Chicken	Australia	KX094946	6179
Eimeria acervuline Ponace	Chicken	Australia	KX094948	6179
Eimeria acervuline Royace	Chicken	Australia	KX094947	6179
Eimeria brunetti	Chicken	China	HQ702480	6148
Eimeria brunetti Bowbru	Chicken	Australia	KX094957	6156
Eimeria brunetti Monbru	Chicken	Australia	KX094958	6156
Eimeria brunetti Roybru	Chicken	Australia	KX094959	6156
Eimeria maxima	Chicken	China	HQ702481	6169
Eimeria maxima ARI-M3	Chicken	Australia	KX094964	6167
Eimeria maxima Ingmax	Chicken	Australia	KX094966	6167
Eimeria maxima Medmax	Chicken	Australia	KX094965	6167
Eimeria mitis	Chicken	China	JN864949	6407
Eimeria mitis	Chicken	USA	KF501573	6408
Eimeria mitis clone 18	Chicken	Canada	KC409029	6407
Eimeria mitis clone 20	Chicken	Canada	KC409030	6408
Eimeria mitis clone 24	Chicken	Canada	KC409031	6408
Eimeria mitis Kelmit	Chicken	Australia	KX094961	6405
Eimeria necatrix	Chicken	China	HQ702482	6214
Eimeria necatrix Gatnec	Chicken	Australia	KX094954	6212
Eimeria necatrix Gatnec	Chicken	Australia	KX094952	6212
Eimeria necatrix Mednec	Chicken	Australia	KX094953	6212
Eimeria praecox	Chicken	China	HQ702483	6174
Eimeria praecox Andpra	Chicken	Australia	KX094943	6172
Eimeria praecox Ingpra	Chicken	Australia	KX094945	6172
Eimeria praecox Jorpra	Chicken	Australia	KX094944	6173
Eimeria tenella	Chicken	China	HQ702484	6213
Eimeria tenella Darten	Chicken	Australia	KX094949	6213
Eimeria tenella Ingten	Chicken	Australia	KX094951	6213
Eimeria tenella NIAH	Chicken	Japan	AB564272	6213
Eimeria tenella Redten	Chicken	Australia	KX094950	6213
Eimeria lata OTU-X1	Chicken	Australia	KX094967	6164
Eimeria nagambie OTU-Y1	Chicken	Australia	KX094960	6177
Eimeria zaria OTU-Z1	Chicken	Australia	KX094955	6171
Eimeria zaria OTU-Z2	Chicken	Australia	KX094956	6171
