# Supplementary material for: Comprehensive molecular characterization of complete mitogenome assemblies of 33 Eimeria isolates infecting domestic chickens
Source: Parasit Vectors. 2023 Mar 19;16:109. doi: 10.1186/s13071-023-05712-5 (PMC10026407; doi:10.1186/s13071-023-05712-5)
Supplement: Supplementary file 3 — Additional file 3: Table S3. Gene sizes in the mitogenomes of 66 chicken Eimeria parasites. [file 13071_2023_5712_MOESM3_ESM.xlsx]

## Sheet: Sheet1
Table S3. Gene sizes in the mitogenomes of sixty-six chicken Eimeria parasites.
Gene Isolate	SSUA	cytb	cox1	LSUF	LSUG	LSUC	SSUF	LSU10	SSUD	SSU9	LSU13	LSU15	LSUD	SSU8	LSU2	LSUA	cox3	LSU1	LSUB	LSU3	SSUB	LSUE	SSUE
Eimeria isolate 1	82	1080	1476	128	107	16	61	84	65	65	33	—	87	91	67	178	780	122	24	73	116	188	37
Eimeria isolate 2	82	1080	1476	128	107	16	61	84	65	65	33	—	87	91	67	178	780	122	24	73	116	188	37
Eimeria isolate 3	82	1080	1476	128	107	16	61	84	65	65	33	—	87	91	67	178	780	122	24	73	116	188	37
Eimeria isolate 4	82	1080	1476	128	107	16	61	84	65	65	33	—	87	91	67	178	780	122	24	73	116	188	37
Eimeria isolate 5	82	1080	1476	128	107	16	61	84	65	65	33	—	87	91	67	178	780	122	24	73	116	188	37
Eimeria isolate 6	82	1080	1476	128	107	16	61	84	65	65	33	—	87	91	67	178	780	122	24	73	116	188	37
Eimeria isolate 7	82	1080	1476	128	107	16	61	84	65	65	33	—	87	91	67	178	780	122	24	73	116	188	37
Eimeria isolate 8	82	1080	1476	128	107	16	61	84	65	65	33	—	87	92	67	178	780	123	24	73	116	188	38
Eimeria isolate 9	82	1080	1476	128	107	16	61	84	65	65	33	—	87	92	67	178	780	123	24	73	116	188	38
Eimeria isolate 10	82	1080	1476	128	107	16	61	84	65	65	33	—	87	92	67	178	780	123	24	73	116	188	38
Eimeria isolate 11	82	1080	1476	128	107	16	61	84	65	65	33	—	87	92	67	178	780	123	24	73	116	188	38
Eimeria isolate 12	82	1080	1476	128	107	16	61	84	65	65	33	—	87	92	67	178	780	123	24	73	116	188	38
Eimeria isolate 13	82	1080	1476	128	107	16	61	84	65	65	33	—	87	92	67	178	780	123	24	73	116	188	38
Eimeria isolate 14	82	1080	1476	130	107	16	61	81	65	61	33	—	87	92	66	178	780	102	24	73	116	188	37
Eimeria isolate 15	82	1080	1476	130	107	16	61	81	65	61	33	—	87	92	66	178	780	102	24	73	116	188	37
Eimeria isolate 16	82	1080	1476	130	107	16	61	81	65	63	33	—	87	92	66	178	780	102	24	73	116	188	37
Eimeria isolate 17	82	1080	1476	130	107	16	61	81	65	63	33	—	87	92	66	178	780	102	24	73	116	188	37
Eimeria isolate 18	82	1080	1476	130	107	16	61	81	65	63	33	—	87	92	66	178	780	102	24	73	116	188	37
Eimeria isolate 19	82	1080	1476	130	107	16	61	81	65	63	33	—	87	92	66	178	780	102	24	73	116	188	37
Eimeria isolate 20	82	1080	1476	128	107	16	61	84	65	66	33	—	87	92	67	179	780	119	24	73	116	188	37
Eimeria isolate 21	82	1080	1476	128	107	16	61	84	65	65	33	—	87	92	67	178	780	118	24	73	116	188	37
Eimeria isolate 22	82	1080	1476	128	107	16	61	84	65	65	33	—	87	92	67	178	780	119	24	73	116	188	37
Eimeria isolate 23	82	1080	1476	128	107	16	61	84	65	65	33	—	87	92	67	178	780	118	24	73	116	188	37
Eimeria isolate 24	82	1080	1443	133	107	16	61	80	65	59	33	65	81	92	66	178	756	116	24	73	116	188	37
Eimeria isolate 25	82	1080	1443	133	107	16	61	80	65	59	33	56	81	92	66	178	756	116	24	73	116	188	37
Eimeria isolate 26	82	1080	1443	133	107	16	61	80	65	59	33	56	81	92	66	178	756	116	24	73	116	188	37
Eimeria isolate 27	82	1080	1476	128	107	16	61	81	65	58	33	—	87	92	66	177	783	101	24	73	116	188	37
Eimeria isolate 28	82	1080	1476	128	108	16	61	81	65	65	33	—	87	92	66	177	783	101	24	73	116	188	37
Eimeria isolate 29	82	1080	1476	128	108	16	61	81	65	65	33	—	87	92	66	177	783	101	24	73	116	188	37
Eimeria isolate 30	82	1080	1476	128	108	16	61	81	65	65	33	—	87	92	66	177	783	101	24	73	116	188	37
Eimeria isolate 31	82	1080	1476	128	107	16	61	83	65	63	33	—	87	92	67	178	780	104	23	73	116	188	37
Eimeria isolate 32	82	1080	1476	128	107	16	61	83	65	63	33	—	87	92	67	178	780	104	24	73	116	188	37
Eimeria isolate 33	82	1080	1476	128	107	16	61	83	65	63	33	—	87	92	67	178	780	104	24	73	116	188	37
Eimeria acervulina
HQ702479.1	82	1080	1476	128	107	16	61	83	65	63	33	—	87	92	67	178	780	104	24	73	116	188	37
KX094946.1	82	1080	1476	128	107	16	61	84	65	63	33	—	87	92	67	178	780	111	24	73	116	188	37
KX094947.1	82	1080	1476	128	107	16	61	84	65	63	33	—	87	92	67	178	780	111	24	73	116	188	37
KX094948.1	82	1080	1476	128	107	16	61	84	65	63	33	—	87	92	67	178	780	111	24	73	116	188	37
Eimeria brunetti
HQ702480.1	82	1080	1476	128	107	16	61	81	65	58	33	—	87	92	66	177	783	111	24	73	116	188	37
KX094957.1	82	1080	1476	128	107	16	61	81	65	65	33	—	87	92	67	177	783	111	24	73	116	188	37
KX094958.1	82	1080	1476	128	107	16	61	81	65	65	33	—	87	92	67	177	783	111	24	73	116	188	37
KX094959.1	82	1080	1476	128	107	16	61	81	65	65	33	—	87	92	67	177	783	111	24	73	116	188	37
Eimeria maxima
HQ702481.1	82	1080	1476	130	107	16	61	81	65	61	33	—	87	92	66	178	780	102	24	73	116	188	37
KX094964.1	82	1080	1473	128	107	16	61	81	65	63	34	—	87	92	67	178	777	122	24	73	116	188	37
KX094965.1	82	1080	1473	128	107	16	61	79	65	63	34	—	87	92	67	178	780	122	24	73	116	188	37
KX094966.1	82	1080	1473	128	107	16	61	79	65	63	34	—	87	92	67	178	777	122	24	73	116	188	37
Eimeria mitis
JN864949.1	82	1080	1470	133	107	16	61	90	65	65	33	—	87	92	66	178	783	101	24	73	116	188	37
KC409029.1	82	1080	1443	133	107	16	60	80	65	59	33	56	81	92	66	178	756	116	24	73	116	188	37
KC409030.1	82	1080	1443	133	107	16	61	80	65	59	33	56	81	92	66	178	756	116	24	73	116	188	37
KC409031.1	82	1080	1443	133	107	16	61	80	65	59	33	56	81	92	66	178	756	116	24	73	116	188	37
KF501573.1	82	1080	1443	133	107	16	61	80	65	59	33	56	81	92	66	178	756	106	24	73	116	188	37
KX094961.1	82	1080	1473	133	107	16	61	90	65	70	33	—	87	92	67	178	783	113	24	73	116	188	37
KX094962.1	82	1080	1476	133	107	16	61	90	65	70	33	—	87	92	67	178	783	113	24	73	116	188	37
KX094963.1	82	1080	1476	133	107	16	61	90	65	70	33	—	87	92	67	178	783	113	24	73	116	188	37
Eimeria necatrix
HQ702482.1	82	1080	1473	129	107	16	61	83	65	65	33	—	87	92	67	178	780	102	24	73	116	188	37
KX094952.1	82	1080	1476	128	107	16	61	84	65	65	33	—	87	92	67	178	780	123	24	73	116	188	38
KX094953.1	82	1080	1476	128	107	16	61	84	65	65	33	—	87	92	67	178	780	123	24	73	116	188	38
KX094954.1	82	1080	1476	128	107	16	61	84	65	65	33	—	87	92	67	178	780	123	24	73	116	188	38
Eimeria praecox
HQ702483.1	82	1080	1476	128	107	16	61	84	65	66	33	—	87	92	67	178	780	119	24	73	116	188	37
KX094943.1	82	1080	1476	128	107	16	61	84	65	65	33	—	87	92	67	178	780	118	24	73	116	188	37
KX094944.1	82	1080	1476	128	107	16	61	84	65	65	33	—	87	92	67	178	780	119	24	73	116	188	37
KX094945.1	82	1080	1476	128	107	16	61	84	65	65	33	—	87	92	67	178	780	118	24	73	116	188	37
Eimeria tenella
AB564272.1	82	1080	1476	128	107	16	61	74	65	59	29	—	81	92	66	178	780	101	24	73	116	188	37
HQ702484.1	82	1080	1476	128	107	16	61	84	65	65	33	—	87	92	67	178	780	101	24	73	116	188	37
KX094949.1	82	1080	1476	128	107	16	61	84	65	65	33	—	87	92	67	178	780	122	24	73	116	188	37
KX094950.1	82	1080	1476	128	107	16	61	84	65	65	33	—	87	92	67	178	780	122	24	73	116	188	37
KX094951.1	82	1080	1476	128	107	16	61	84	65	65	33	—	87	92	67	178	780	122	24	73	116	188	37
Eimeria lata
KX094967.1	82	1080	1473	128	107	16	61	79	65	63	33	—	87	92	67	178	777	121	24	73	116	188	37
Eimeria nagambie
KX094960.1	82	1080	1476	128	107	16	65	83	65	65	33	—	87	92	67	177	783	106	24	73	116	188	37
Eimeria zaria
KX094955.1	82	1080	1476	128	107	16	61	84	65	65	33	—	87	92	67	178	777	109	24	73	116	188	37
KX094956.1	82	1080	1476	128	107	16	61	84	65	65	33	—	87	92	67	178	777	109	27	73	116	188	37
