# Supplementary material for: Comprehensive molecular characterization of complete mitogenome assemblies of 33 Eimeria isolates infecting domestic chickens
Source: Parasit Vectors. 2023 Mar 19;16:109. doi: 10.1186/s13071-023-05712-5 (PMC10026407; doi:10.1186/s13071-023-05712-5)
Supplement: Supplementary file 4 — Additional file 4: Table S4. Pairwise genetic divergences of 33 chicken Eimeria parasites based on mitogenome datasets. [file 13071_2023_5712_MOESM4_ESM.xlsx]

## Sheet: Pairwise complete mitogenome
	Isolate 1	Isolate 2	Isolate 3	Isolate 4	Isolate 5	Isolate 6	Isolate 7	Isolate 8	Isolate 9	Isolate 10	Isolate 11	Isolate 12	Isolate 13	Isolate 14	Isolate 15	Isolate 16	Isolate 17	Isolate 18	Isolate 19	Isolate 20	Isolate 21	Isolate 22	Isolate 23	Isolate 24	Isolate 25	Isolate 26	Isolate 27	Isolate 28	Isolate 29	Isolate 30	Isolate 31	Isolate 32	Isolate 33	Percent Similarity
Isolate 1	***	100	100	100	100	100	99.9	98.6	98.6	98.5	98.5	98.6	98.6	88.4	88.4	88.5	88.5	88.5	88.4	92.5	92.6	92.6	92.6	91.3	91.4	91.5	91	91.1	91	91.1	92.8	92.8	92.7	Isolate 1
Isolate 2	0	***	100	100	100	100	99.9	98.6	98.6	98.5	98.5	98.6	98.6	88.4	88.4	88.5	88.5	88.5	88.4	92.5	92.6	92.6	92.6	91.3	91.4	91.5	91	91.1	91	91.1	92.8	92.8	92.7	Isolate 2
Isolate 3	0	0	***	100	100	100	99.9	98.6	98.6	98.5	98.5	98.6	98.6	88.4	88.4	88.5	88.5	88.5	88.4	92.5	92.6	92.6	92.6	91.3	91.4	91.5	91	91.1	91	91.1	92.8	92.8	92.7	Isolate 3
Isolate 4	0	0	0	***	99.9	99.9	99.9	98.5	98.5	98.5	98.5	98.5	98.5	88.4	88.4	88.4	88.4	88.4	88.4	92.5	92.6	92.6	92.6	91.3	91.3	91.4	91	91.1	91	91	92.7	92.7	92.7	Isolate 4
Isolate 5	0	0	0	0.1	***	100	100	98.6	98.6	98.6	98.6	98.6	98.6	88.5	88.5	88.5	88.5	88.5	88.5	92.5	92.6	92.6	92.6	91.3	91.4	91.4	91.1	91.2	91.1	91.1	92.8	92.8	92.8	Isolate 5
Isolate 6	0	0	0	0.1	0	***	100	98.6	98.6	98.6	98.6	98.6	98.6	88.5	88.5	88.5	88.5	88.5	88.5	92.5	92.6	92.6	92.6	91.3	91.4	91.4	91.1	91.2	91.1	91.1	92.8	92.8	92.8	Isolate 6
Isolate 7	0.1	0.1	0.1	0.1	0	0	***	98.5	98.5	98.5	98.5	98.6	98.6	88.4	88.4	88.5	88.4	88.4	88.4	92.5	92.6	92.6	92.6	91.3	91.3	91.4	91.1	91.1	91.1	91.1	92.8	92.7	92.7	Isolate 7
Isolate 8	1.4	1.4	1.4	1.5	1.4	1.4	1.4	***	100	100	100	100	100	88.3	88.3	88.4	88.4	88.4	88.3	92.5	92.6	92.6	92.6	91.2	91.3	91.4	91.1	91.1	91.1	91.1	92.7	92.7	92.7	Isolate 8
Isolate 9	1.4	1.4	1.4	1.5	1.4	1.4	1.4	0	***	100	100	100	100	88.3	88.3	88.4	88.4	88.4	88.3	92.5	92.6	92.6	92.6	91.2	91.3	91.4	91.1	91.1	91.1	91.1	92.7	92.7	92.7	Isolate 9
Isolate 10	1.5	1.5	1.5	1.5	1.4	1.4	1.5	0	0	***	100	100	100	88.3	88.3	88.3	88.3	88.3	88.3	92.5	92.5	92.5	92.5	91.2	91.3	91.3	91	91.1	91	91	92.7	92.6	92.6	Isolate 10
Isolate 11	1.5	1.5	1.5	1.5	1.4	1.4	1.5	0	0	0	***	100	100	88.3	88.3	88.3	88.3	88.3	88.3	92.5	92.5	92.5	92.5	91.2	91.3	91.3	91	91.1	91	91	92.7	92.6	92.6	Isolate 11
Isolate 12	1.4	1.4	1.4	1.4	1.4	1.4	1.4	0	0	0	0	***	100	88.3	88.3	88.4	88.3	88.3	88.3	92.5	92.6	92.6	92.6	91.2	91.3	91.4	91.1	91.1	91.1	91.1	92.7	92.7	92.7	Isolate 12
Isolate 13	1.4	1.4	1.4	1.4	1.4	1.4	1.4	0	0	0	0	0	***	88.3	88.3	88.4	88.3	88.3	88.3	92.5	92.6	92.6	92.6	91.2	91.3	91.4	91.1	91.1	91.1	91.1	92.7	92.7	92.7	Isolate 13
Isolate 14	12.6	12.6	12.6	12.7	12.6	12.6	12.7	12.8	12.8	12.8	12.8	12.8	12.8	***	100	99.9	99.9	99.9	99.9	90	90	90	90	89.5	89.6	89.7	88.9	89	88.9	88.9	90.2	90.2	90.2	Isolate 14
Isolate 15	12.6	12.6	12.6	12.7	12.6	12.6	12.7	12.8	12.8	12.8	12.8	12.8	12.8	0	***	99.9	99.9	99.9	99.9	90	90	90	90	89.5	89.6	89.7	88.9	89	88.9	88.9	90.2	90.2	90.2	Isolate 15
Isolate 16	12.6	12.6	12.6	12.6	12.6	12.6	12.6	12.7	12.7	12.7	12.7	12.7	12.7	0.1	0.1	***	100	100	100	90.1	90.1	90.1	90.1	89.6	89.7	89.7	88.9	89	89	89	90.3	90.3	90.3	Isolate 16
Isolate 17	12.6	12.6	12.6	12.6	12.6	12.6	12.6	12.7	12.7	12.7	12.7	12.7	12.7	0.1	0.1	0	***	100	99.9	90	90.1	90.1	90.1	89.6	89.7	89.7	88.9	89	88.9	89	90.3	90.2	90.3	Isolate 17
Isolate 18	12.6	12.6	12.6	12.6	12.6	12.6	12.6	12.7	12.7	12.7	12.7	12.7	12.7	0.1	0.1	0	0	***	99.9	90	90.1	90.1	90.1	89.6	89.7	89.7	88.9	89	88.9	89	90.3	90.2	90.3	Isolate 18
Isolate 19	12.6	12.6	12.6	12.7	12.6	12.6	12.6	12.7	12.7	12.8	12.8	12.7	12.7	0.1	0.1	0	0.1	0.1	***	90	90.1	90.1	90.1	89.6	89.7	89.7	88.9	89	88.9	88.9	90.2	90.2	90.2	Isolate 19
Isolate 20	7.8	7.8	7.8	7.9	7.8	7.8	7.8	7.9	7.9	7.9	7.9	7.8	7.8	10.6	10.6	10.6	10.6	10.6	10.6	***	99.9	99.9	99.9	93.5	93.5	93.7	92.8	92.9	92.9	92.9	94.8	94.8	94.8	Isolate 20
Isolate 21	7.7	7.7	7.7	7.7	7.7	7.7	7.7	7.8	7.8	7.8	7.8	7.8	7.8	10.6	10.6	10.5	10.6	10.6	10.6	0.1	***	100	100	93.6	93.6	93.7	92.9	93	93	93	95	94.9	94.9	Isolate 21
Isolate 22	7.7	7.7	7.7	7.7	7.7	7.7	7.7	7.8	7.8	7.8	7.8	7.8	7.8	10.6	10.6	10.5	10.6	10.6	10.6	0.1	0	***	100	93.6	93.6	93.7	92.9	93	93	93	94.9	94.9	94.9	Isolate 22
Isolate 23	7.7	7.7	7.7	7.7	7.7	7.7	7.7	7.8	7.8	7.8	7.8	7.8	7.8	10.6	10.6	10.5	10.6	10.6	10.6	0.1	0	0	***	93.6	93.6	93.7	92.9	93	93	93	95	94.9	94.9	Isolate 23
Isolate 24	8.7	8.7	8.7	8.7	8.7	8.7	8.7	8.8	8.8	8.8	8.8	8.8	8.8	11.4	11.4	11.3	11.3	11.3	11.3	6.9	6.8	6.8	6.8	***	99.8	99.9	92.6	92.7	92.6	92.6	93.9	93.9	93.8	Isolate 24
Isolate 25	8.6	8.6	8.6	8.7	8.6	8.6	8.7	8.7	8.7	8.8	8.8	8.8	8.8	11.2	11.2	11.2	11.2	11.2	11.2	6.9	6.8	6.8	6.8	0.3	***	99.9	92.6	92.7	92.6	92.6	93.9	93.9	93.9	Isolate 25
Isolate 26	8.6	8.6	8.6	8.6	8.5	8.5	8.6	8.6	8.6	8.7	8.7	8.7	8.7	11.2	11.2	11.1	11.1	11.1	11.2	6.7	6.7	6.6	6.7	0.1	0.1	***	92.7	92.8	92.8	92.8	94	94	94	Isolate 26
Isolate 27	9.5	9.5	9.5	9.6	9.5	9.5	9.6	9.6	9.6	9.6	9.6	9.6	9.6	11.8	11.8	11.8	11.8	11.8	11.8	7.4	7.3	7.3	7.3	7.8	7.7	7.6	***	99.8	99.7	99.7	93.3	93.3	93.3	Isolate 27
Isolate 28	9.5	9.5	9.5	9.5	9.4	9.4	9.5	9.5	9.5	9.6	9.6	9.5	9.5	11.7	11.7	11.6	11.7	11.7	11.7	7.3	7.2	7.2	7.2	7.6	7.6	7.5	0.2	***	100	100	93.4	93.3	93.3	Isolate 28
Isolate 29	9.5	9.5	9.5	9.6	9.5	9.5	9.5	9.6	9.6	9.6	9.6	9.6	9.6	11.7	11.7	11.7	11.7	11.7	11.7	7.3	7.2	7.2	7.2	7.7	7.7	7.5	0.3	0	***	99.9	93.3	93.3	93.3	Isolate 29
Isolate 30	9.5	9.5	9.5	9.5	9.5	9.5	9.5	9.6	9.6	9.6	9.6	9.6	9.6	11.7	11.7	11.7	11.7	11.7	11.7	7.3	7.2	7.2	7.2	7.7	7.6	7.5	0.2	0	0.1	***	93.3	93.3	93.3	Isolate 30
Isolate 31	7.5	7.5	7.5	7.5	7.4	7.4	7.5	7.6	7.6	7.6	7.6	7.6	7.6	10.5	10.5	10.4	10.4	10.4	10.5	5.1	5	5	5	6.6	6.5	6.4	7.1	6.9	7	7	***	100	100	Isolate 31
Isolate 32	7.5	7.5	7.5	7.5	7.4	7.4	7.5	7.6	7.6	7.6	7.6	7.6	7.6	10.5	10.5	10.4	10.5	10.5	10.5	5.2	5.1	5.1	5.1	6.6	6.5	6.4	7.1	7	7	7	0	***	100	Isolate 32
Isolate 33	7.5	7.5	7.5	7.5	7.5	7.5	7.5	7.6	7.6	7.7	7.7	7.6	7.6	10.5	10.5	10.4	10.4	10.4	10.5	5.2	5.1	5.1	5.1	6.6	6.6	6.5	7.1	7	7	7	0	0	***	Isolate 33
Percent Divergence	Isolate 1	Isolate 2	Isolate 3	Isolate 4	Isolate 5	Isolate 6	Isolate 7	Isolate 8	Isolate 9	Isolate 10	Isolate 11	Isolate 12	Isolate 13	Isolate 14	Isolate 15	Isolate 16	Isolate 17	Isolate 18	Isolate 19	Isolate 20	Isolate 21	Isolate 22	Isolate 23	Isolate 24	Isolate 25	Isolate 26	Isolate 27	Isolate 28	Isolate 29	Isolate 30	Isolate 31	Isolate 32	Isolate 33

## Sheet: Pairwise nucleotide PCG genes
	Isolate 1	Isolate 2	Isolate 3	Isolate 4	Isolate 5	Isolate 6	Isolate 7	Isolate 8	Isolate 9	Isolate 10	Isolate 11	Isolate 12	Isolate 13	Isolate 14	Isolate 15	Isolate 16	Isolate 17	Isolate 18	Isolate 19	Isolate 20	Isolate 21	Isolate 22	Isolate 23	Isolate 24	Isolate 25	Isolate 26	Isolate 27	Isolate 28	Isolate 29	Isolate 30	Isolate 31	Isolate 32	Isolate 33	Percent Similarity
Isolate 1	***	100	100	100	100	100	100	97.8	97.8	97.8	97.8	97.9	97.9	84.7	84.7	84.7	84.7	84.7	84.7	89.4	89.6	89.6	89.6	88.8	89	89.1	88	88	88	88	89.8	89.8	89.8	Isolate 1
Isolate 2	0	***	100	100	100	100	100	97.8	97.8	97.8	97.8	97.9	97.9	84.7	84.7	84.7	84.7	84.7	84.7	89.4	89.6	89.6	89.6	88.8	89	89.1	88	88	88	88	89.8	89.8	89.8	Isolate 2
Isolate 3	0	0	***	100	100	100	100	97.8	97.8	97.8	97.8	97.9	97.9	84.7	84.7	84.7	84.7	84.7	84.7	89.4	89.6	89.6	89.6	88.8	89	89.1	88	88	88	88	89.8	89.8	89.8	Isolate 3
Isolate 4	0	0	0	***	100	100	100	97.8	97.8	97.8	97.8	97.9	97.9	84.7	84.7	84.7	84.7	84.7	84.7	89.4	89.6	89.6	89.6	88.8	89	89.1	88	88	88	88	89.8	89.8	89.8	Isolate 4
Isolate 5	0	0	0	0	***	100	100	97.9	97.9	97.9	97.9	97.9	97.9	84.7	84.7	84.7	84.7	84.7	84.7	89.5	89.6	89.6	89.6	88.8	89	89.1	88.1	88	88	88	89.8	89.8	89.8	Isolate 5
Isolate 6	0	0	0	0	0	***	100	97.9	97.9	97.9	97.9	97.9	97.9	84.7	84.7	84.7	84.7	84.7	84.7	89.5	89.6	89.6	89.6	88.8	89	89.1	88.1	88	88	88	89.8	89.8	89.8	Isolate 6
Isolate 7	0	0	0	0	0	0	***	97.9	97.9	97.9	97.9	97.9	97.9	84.7	84.7	84.7	84.7	84.7	84.7	89.5	89.6	89.6	89.6	88.8	89	89.1	88.1	88	88	88	89.8	89.8	89.8	Isolate 7
Isolate 8	2.2	2.2	2.2	2.2	2.2	2.2	2.2	***	100	100	100	100	100	84.4	84.4	84.5	84.5	84.5	84.4	89.4	89.5	89.5	89.5	88.6	88.7	88.8	88	87.9	87.9	87.9	89.5	89.5	89.5	Isolate 8
Isolate 9	2.2	2.2	2.2	2.2	2.2	2.2	2.2	0	***	100	100	100	100	84.4	84.4	84.5	84.5	84.5	84.4	89.4	89.5	89.5	89.5	88.6	88.7	88.8	88	87.9	87.9	87.9	89.5	89.5	89.5	Isolate 9
Isolate 10	2.2	2.2	2.2	2.2	2.2	2.2	2.2	0	0	***	100	100	100	84.4	84.4	84.5	84.5	84.5	84.4	89.4	89.5	89.5	89.5	88.6	88.7	88.8	88	87.9	87.9	87.9	89.5	89.5	89.5	Isolate 10
Isolate 11	2.2	2.2	2.2	2.2	2.2	2.2	2.2	0	0	0	***	100	100	84.4	84.4	84.5	84.5	84.5	84.4	89.4	89.5	89.5	89.5	88.6	88.7	88.8	88	87.9	87.9	87.9	89.5	89.5	89.5	Isolate 11
Isolate 12	2.2	2.2	2.2	2.2	2.1	2.1	2.1	0	0	0	0	***	100	84.4	84.4	84.5	84.5	84.5	84.4	89.4	89.5	89.5	89.5	88.6	88.7	88.8	88	87.9	87.9	87.9	89.6	89.6	89.6	Isolate 12
Isolate 13	2.2	2.2	2.2	2.2	2.1	2.1	2.1	0	0	0	0	0	***	84.4	84.4	84.5	84.5	84.5	84.4	89.4	89.5	89.5	89.5	88.6	88.7	88.8	88	87.9	87.9	87.9	89.6	89.6	89.6	Isolate 13
Isolate 14	17.2	17.2	17.2	17.2	17.3	17.3	17.3	17.6	17.6	17.6	17.6	17.6	17.6	***	100	99.9	99.9	99.9	99.8	87.3	87.3	87.3	87.3	86.7	86.9	86.9	86	86	86	86	87.4	87.4	87.4	Isolate 14
Isolate 15	17.2	17.2	17.2	17.2	17.3	17.3	17.3	17.6	17.6	17.6	17.6	17.6	17.6	0	***	99.9	99.9	99.9	99.8	87.3	87.3	87.3	87.3	86.7	86.9	86.9	86	86	86	86	87.4	87.4	87.4	Isolate 15
Isolate 16	17.2	17.2	17.2	17.2	17.2	17.2	17.2	17.5	17.5	17.5	17.5	17.5	17.5	0.2	0.2	***	100	100	99.9	87.3	87.4	87.3	87.4	86.7	86.9	87	86.1	86	86	86	87.5	87.5	87.5	Isolate 16
Isolate 17	17.2	17.2	17.2	17.2	17.2	17.2	17.2	17.5	17.5	17.5	17.5	17.5	17.5	0.2	0.2	0	***	100	99.9	87.3	87.4	87.3	87.4	86.7	86.9	87	86.1	86	86	86	87.5	87.5	87.5	Isolate 17
Isolate 18	17.2	17.2	17.2	17.2	17.2	17.2	17.2	17.5	17.5	17.5	17.5	17.5	17.5	0.2	0.2	0	0	***	99.9	87.3	87.4	87.3	87.4	86.7	86.9	87	86.1	86	86	86	87.5	87.5	87.5	Isolate 18
Isolate 19	17.3	17.3	17.3	17.3	17.3	17.3	17.3	17.6	17.6	17.6	17.6	17.6	17.6	0.2	0.2	0.1	0.1	0.1	***	87.2	87.3	87.3	87.3	86.7	86.9	86.9	86	85.9	85.9	85.9	87.4	87.4	87.4	Isolate 19
Isolate 20	11.4	11.4	11.4	11.4	11.4	11.4	11.4	11.5	11.5	11.5	11.5	11.4	11.4	14.1	14.1	14	14	14	14.1	***	99.8	99.9	99.8	91.6	91.6	91.7	91.2	91.2	91.2	91.2	93	93	93	Isolate 20
Isolate 21	11.3	11.3	11.3	11.3	11.2	11.2	11.2	11.4	11.4	11.4	11.4	11.3	11.3	14	14	13.9	13.9	13.9	14	0.2	***	100	100	91.6	91.7	91.8	91.4	91.4	91.4	91.4	93.2	93.2	93.2	Isolate 21
Isolate 22	11.3	11.3	11.3	11.3	11.2	11.2	11.2	11.4	11.4	11.4	11.4	11.3	11.3	14	14	14	14	14	14.1	0.2	0	***	100	91.7	91.8	91.9	91.4	91.3	91.3	91.3	93.1	93.1	93.1	Isolate 22
Isolate 23	11.3	11.3	11.3	11.3	11.2	11.2	11.2	11.4	11.4	11.4	11.4	11.3	11.3	14	14	13.9	13.9	13.9	14	0.2	0	0	***	91.6	91.7	91.8	91.4	91.4	91.4	91.4	93.2	93.2	93.2	Isolate 23
Isolate 24	12.2	12.2	12.2	12.2	12.2	12.2	12.2	12.5	12.5	12.5	12.5	12.5	12.5	14.8	14.8	14.7	14.7	14.7	14.8	9	8.9	8.9	8.9	***	99.7	99.8	90.2	90.3	90.3	90.3	91.6	91.6	91.6	Isolate 24
Isolate 25	12	12	12	12	12	12	12	12.3	12.3	12.3	12.3	12.3	12.3	14.5	14.5	14.5	14.5	14.5	14.6	8.9	8.8	8.8	8.8	0.3	***	99.9	90.4	90.4	90.4	90.4	91.8	91.8	91.8	Isolate 25
Isolate 26	11.9	11.9	11.9	11.9	11.9	11.9	11.9	12.2	12.2	12.2	12.2	12.2	12.2	14.5	14.5	14.4	14.4	14.4	14.5	8.8	8.7	8.7	8.7	0.2	0.1	***	90.5	90.5	90.5	90.5	91.9	91.9	91.9	Isolate 26
Isolate 27	13.1	13.1	13.1	13.1	13.1	13.1	13.1	13.2	13.2	13.2	13.2	13.2	13.2	15.6	15.6	15.6	15.6	15.6	15.6	9.3	9.1	9.1	9.1	10.5	10.3	10.2	***	99.8	99.8	99.8	91.5	91.5	91.5	Isolate 27
Isolate 28	13.2	13.2	13.2	13.2	13.2	13.2	13.2	13.3	13.3	13.3	13.3	13.2	13.2	15.7	15.7	15.6	15.6	15.6	15.7	9.4	9.2	9.2	9.2	10.4	10.3	10.1	0.2	***	100	100	91.5	91.5	91.5	Isolate 28
Isolate 29	13.2	13.2	13.2	13.2	13.2	13.2	13.2	13.3	13.3	13.3	13.3	13.2	13.2	15.7	15.7	15.6	15.6	15.6	15.7	9.4	9.2	9.2	9.2	10.4	10.3	10.1	0.2	0	***	100	91.5	91.5	91.5	Isolate 29
Isolate 30	13.2	13.2	13.2	13.2	13.2	13.2	13.2	13.3	13.3	13.3	13.3	13.2	13.2	15.7	15.7	15.6	15.6	15.6	15.7	9.4	9.2	9.2	9.2	10.4	10.3	10.1	0.2	0	0	***	91.5	91.5	91.5	Isolate 30
Isolate 31	11	11	11	11	11	11	11	11.3	11.3	11.3	11.3	11.3	11.3	13.9	13.9	13.9	13.9	13.9	13.9	7.4	7.2	7.2	7.2	8.9	8.7	8.6	9	9	9	9	***	100	100	Isolate 31
Isolate 32	11	11	11	11	11	11	11	11.3	11.3	11.3	11.3	11.3	11.3	13.9	13.9	13.9	13.9	13.9	13.9	7.4	7.2	7.2	7.2	8.9	8.7	8.6	9	9	9	9	0	***	100	Isolate 32
Isolate 33	11	11	11	11	11	11	11	11.3	11.3	11.3	11.3	11.3	11.3	13.9	13.9	13.9	13.9	13.9	13.9	7.4	7.2	7.2	7.2	8.9	8.7	8.6	9	9	9	9	0	0	***	Isolate 33
Percent Divergence	Isolate 1	Isolate 2	Isolate 3	Isolate 4	Isolate 5	Isolate 6	Isolate 7	Isolate 8	Isolate 9	Isolate 10	Isolate 11	Isolate 12	Isolate 13	Isolate 14	Isolate 15	Isolate 16	Isolate 17	Isolate 18	Isolate 19	Isolate 20	Isolate 21	Isolate 22	Isolate 23	Isolate 24	Isolate 25	Isolate 26	Isolate 27	Isolate 28	Isolate 29	Isolate 30	Isolate 31	Isolate 32	Isolate 33

## Sheet: Pairwise  amino acid PCG genes
	Isolate 1	Isolate 2	Isolate 3	Isolate 4	Isolate 5	Isolate 6	Isolate 7	Isolate 8	Isolate 9	Isolate 10	Isolate 11	Isolate 12	Isolate 13	Isolate 14	Isolate 15	Isolate 16	Isolate 17	Isolate 18	Isolate 19	Isolate 20	Isolate 21	Isolate 22	Isolate 23	Isolate 24	Isolate 25	Isolate 26	Isolate 27	Isolate 28	Isolate 29	Isolate 30	Isolate 31	Isolate 32	Isolate 33	Percent Similarity
Isolate 1	***	100	100	100	99.9	99.9	99.9	99.1	99.1	99.1	99.1	99.1	99.1	91.5	91.5	91.4	91.4	91.4	91.3	94.8	95	95	95	91.8	92.2	92.2	92	92	92	92	95.1	95.1	95.1	Isolate 1
Isolate 2	0	***	100	100	99.9	99.9	99.9	99.1	99.1	99.1	99.1	99.1	99.1	91.5	91.5	91.4	91.4	91.4	91.3	94.8	95	95	95	91.8	92.2	92.2	92	92	92	92	95.1	95.1	95.1	Isolate 2
Isolate 3	0	0	***	100	99.9	99.9	99.9	99.1	99.1	99.1	99.1	99.1	99.1	91.5	91.5	91.4	91.4	91.4	91.3	94.8	95	95	95	91.8	92.2	92.2	92	92	92	92	95.1	95.1	95.1	Isolate 3
Isolate 4	0	0	0	***	99.9	99.9	99.9	99.1	99.1	99.1	99.1	99.1	99.1	91.5	91.5	91.4	91.4	91.4	91.3	94.8	95	95	95	91.8	92.2	92.2	92	92	92	92	95.1	95.1	95.1	Isolate 4
Isolate 5	0.1	0.1	0.1	0.1	***	100	100	99.2	99.2	99.2	99.2	99.2	99.2	91.4	91.4	91.5	91.5	91.5	91.3	94.9	95.1	95.1	95.1	91.9	92.3	92.3	92.1	92.1	92.1	92.1	95.2	95.2	95.2	Isolate 5
Isolate 6	0.1	0.1	0.1	0.1	0	***	100	99.2	99.2	99.2	99.2	99.2	99.2	91.4	91.4	91.5	91.5	91.5	91.3	94.9	95.1	95.1	95.1	91.9	92.3	92.3	92.1	92.1	92.1	92.1	95.2	95.2	95.2	Isolate 6
Isolate 7	0.1	0.1	0.1	0.1	0	0	***	99.2	99.2	99.2	99.2	99.2	99.2	91.4	91.4	91.5	91.5	91.5	91.3	94.9	95.1	95.1	95.1	91.9	92.3	92.3	92.1	92.1	92.1	92.1	95.2	95.2	95.2	Isolate 7
Isolate 8	0.9	0.9	0.9	0.9	0.8	0.8	0.8	***	100	100	100	100	100	91.3	91.3	91.3	91.3	91.3	91.2	95	95.2	95.2	95.2	91.8	92.2	92.2	92.1	92.1	92.1	92.1	95.2	95.2	95.2	Isolate 8
Isolate 9	0.9	0.9	0.9	0.9	0.8	0.8	0.8	0	***	100	100	100	100	91.3	91.3	91.3	91.3	91.3	91.2	95	95.2	95.2	95.2	91.8	92.2	92.2	92.1	92.1	92.1	92.1	95.2	95.2	95.2	Isolate 9
Isolate 10	0.9	0.9	0.9	0.9	0.8	0.8	0.8	0	0	***	100	100	100	91.3	91.3	91.3	91.3	91.3	91.2	95	95.2	95.2	95.2	91.8	92.2	92.2	92.1	92.1	92.1	92.1	95.2	95.2	95.2	Isolate 10
Isolate 11	0.9	0.9	0.9	0.9	0.8	0.8	0.8	0	0	0	***	100	100	91.3	91.3	91.3	91.3	91.3	91.2	95	95.2	95.2	95.2	91.8	92.2	92.2	92.1	92.1	92.1	92.1	95.2	95.2	95.2	Isolate 11
Isolate 12	0.9	0.9	0.9	0.9	0.8	0.8	0.8	0	0	0	0	***	100	91.3	91.3	91.3	91.3	91.3	91.2	95	95.2	95.2	95.2	91.8	92.2	92.2	92.1	92.1	92.1	92.1	95.2	95.2	95.2	Isolate 12
Isolate 13	0.9	0.9	0.9	0.9	0.8	0.8	0.8	0	0	0	0	0	***	91.3	91.3	91.3	91.3	91.3	91.2	95	95.2	95.2	95.2	91.8	92.2	92.2	92.1	92.1	92.1	92.1	95.2	95.2	95.2	Isolate 13
Isolate 14	9	9	9	9	9.1	9.1	9.1	9.3	9.3	9.3	9.3	9.3	9.3	***	100	99.6	99.6	99.6	99.5	91.3	91.6	91.6	91.6	89.4	89.8	89.8	90.6	90.6	90.6	90.6	92.4	92.4	92.4	Isolate 14
Isolate 15	9	9	9	9	9.1	9.1	9.1	9.3	9.3	9.3	9.3	9.3	9.3	0	***	99.6	99.6	99.6	99.5	91.3	91.6	91.6	91.6	89.4	89.8	89.8	90.6	90.6	90.6	90.6	92.4	92.4	92.4	Isolate 15
Isolate 16	9.1	9.1	9.1	9.1	9	9	9	9.2	9.2	9.2	9.2	9.2	9.2	0.4	0.4	***	100	100	99.7	91.3	91.6	91.6	91.6	89.4	89.9	89.9	90.6	90.6	90.6	90.6	92.4	92.4	92.4	Isolate 16
Isolate 17	9.1	9.1	9.1	9.1	9	9	9	9.2	9.2	9.2	9.2	9.2	9.2	0.4	0.4	0	***	100	99.7	91.3	91.6	91.6	91.6	89.4	89.9	89.9	90.6	90.6	90.6	90.6	92.4	92.4	92.4	Isolate 17
Isolate 18	9.1	9.1	9.1	9.1	9	9	9	9.2	9.2	9.2	9.2	9.2	9.2	0.4	0.4	0	0	***	99.7	91.3	91.6	91.6	91.6	89.4	89.9	89.9	90.6	90.6	90.6	90.6	92.4	92.4	92.4	Isolate 18
Isolate 19	9.3	9.3	9.3	9.3	9.2	9.2	9.2	9.4	9.4	9.4	9.4	9.4	9.4	0.5	0.5	0.3	0.3	0.3	***	91.2	91.4	91.4	91.4	89.3	89.7	89.7	90.4	90.4	90.4	90.4	92.2	92.2	92.2	Isolate 19
Isolate 20	5.4	5.4	5.4	5.4	5.3	5.3	5.3	5.2	5.2	5.2	5.2	5.2	5.2	9.2	9.2	9.2	9.2	9.2	9.4	***	99.7	99.7	99.7	93.2	93.7	93.7	93.5	93.4	93.4	93.4	96.8	96.8	96.8	Isolate 20
Isolate 21	5.1	5.1	5.1	5.1	5	5	5	4.9	4.9	4.9	4.9	4.9	4.9	8.9	8.9	8.9	8.9	8.9	9.1	0.3	***	100	100	93.4	93.9	93.9	93.7	93.7	93.7	93.7	97	97	97	Isolate 21
Isolate 22	5.1	5.1	5.1	5.1	5	5	5	4.9	4.9	4.9	4.9	4.9	4.9	8.9	8.9	8.9	8.9	8.9	9.1	0.3	0	***	100	93.4	93.9	93.9	93.7	93.7	93.7	93.7	97	97	97	Isolate 22
Isolate 23	5.1	5.1	5.1	5.1	5	5	5	4.9	4.9	4.9	4.9	4.9	4.9	8.9	8.9	8.9	8.9	8.9	9.1	0.3	0	0	***	93.4	93.9	93.9	93.7	93.7	93.7	93.7	97	97	97	Isolate 23
Isolate 24	6.8	6.8	6.8	6.8	6.7	6.7	6.7	6.8	6.8	6.8	6.8	6.8	6.8	9.7	9.7	9.6	9.6	9.6	9.8	5.3	5.1	5.1	5.1	***	97.8	97.8	91.2	91.2	91.2	91.2	93.7	93.7	93.7	Isolate 24
Isolate 25	6.3	6.3	6.3	6.3	6.2	6.2	6.2	6.3	6.3	6.3	6.3	6.3	6.3	9.2	9.2	9.1	9.1	9.1	9.3	4.8	4.6	4.6	4.6	0.5	***	98.3	91.6	91.6	91.6	91.6	94.1	94.1	94.1	Isolate 25
Isolate 26	6.3	6.3	6.3	6.3	6.2	6.2	6.2	6.3	6.3	6.3	6.3	6.3	6.3	9.2	9.2	9.1	9.1	9.1	9.3	4.8	4.6	4.6	4.6	0.5	0	***	91.6	91.6	91.6	91.6	94.1	94.1	94.1	Isolate 26
Isolate 27	8.6	8.6	8.6	8.6	8.5	8.5	8.5	8.5	8.5	8.5	8.5	8.5	8.5	10.1	10.1	10.1	10.1	10.1	10.4	6.9	6.7	6.7	6.7	7.4	6.9	6.9	***	99.6	99.6	99.6	94.5	94.5	94.5	Isolate 27
Isolate 28	8.6	8.6	8.6	8.6	8.5	8.5	8.5	8.5	8.5	8.5	8.5	8.5	8.5	10.1	10.1	10.1	10.1	10.1	10.4	7	6.7	6.7	6.7	7.4	6.9	6.9	0.4	***	100	100	94.5	94.5	94.5	Isolate 28
Isolate 29	8.6	8.6	8.6	8.6	8.5	8.5	8.5	8.5	8.5	8.5	8.5	8.5	8.5	10.1	10.1	10.1	10.1	10.1	10.4	7	6.7	6.7	6.7	7.4	6.9	6.9	0.4	0	***	100	94.5	94.5	94.5	Isolate 29
Isolate 30	8.6	8.6	8.6	8.6	8.5	8.5	8.5	8.5	8.5	8.5	8.5	8.5	8.5	10.1	10.1	10.1	10.1	10.1	10.4	7	6.7	6.7	6.7	7.4	6.9	6.9	0.4	0	0	***	94.5	94.5	94.5	Isolate 30
Isolate 31	5	5	5	5	4.9	4.9	4.9	4.9	4.9	4.9	4.9	4.9	4.9	8	8	8	8	8	8.2	3.3	3	3	3	4.6	4.2	4.2	5.8	5.8	5.8	5.8	***	100	100	Isolate 31
Isolate 32	5	5	5	5	4.9	4.9	4.9	4.9	4.9	4.9	4.9	4.9	4.9	8	8	8	8	8	8.2	3.3	3	3	3	4.6	4.2	4.2	5.8	5.8	5.8	5.8	0	***	100	Isolate 32
Isolate 33	5	5	5	5	4.9	4.9	4.9	4.9	4.9	4.9	4.9	4.9	4.9	8	8	8	8	8	8.2	3.3	3	3	3	4.6	4.2	4.2	5.8	5.8	5.8	5.8	0	0	***	Isolate 33
Percent Divergence	Isolate 1	Isolate 2	Isolate 3	Isolate 4	Isolate 5	Isolate 6	Isolate 7	Isolate 8	Isolate 9	Isolate 10	Isolate 11	Isolate 12	Isolate 13	Isolate 14	Isolate 15	Isolate 16	Isolate 17	Isolate 18	Isolate 19	Isolate 20	Isolate 21	Isolate 22	Isolate 23	Isolate 24	Isolate 25	Isolate 26	Isolate 27	Isolate 28	Isolate 29	Isolate 30	Isolate 31	Isolate 32	Isolate 33

## Sheet: Pairwise nucleotide cytb gene
	Isolate 1	Isolate 2	Isolate 3	Isolate 4	Isolate 5	Isolate 6	Isolate 7	Isolate 8	Isolate 9	Isolate 10	Isolate 11	Isolate 12	Isolate 13	Isolate 14	Isolate 15	Isolate 16	Isolate 17	Isolate 18	Isolate 19	Isolate 20	Isolate 21	Isolate 22	Isolate 23	Isolate 24	Isolate 25	Isolate 26	Isolate 27	Isolate 28	Isolate 29	Isolate 30	Isolate 31	Isolate 32	Isolate 33	Percent Similarity
Isolate 1	***	100	100	100	99.9	99.9	99.9	98.4	98.4	98.4	98.4	98.4	98.4	85.2	85.2	85.2	85.2	85.2	85	90.6	90.6	90.6	90.6	89.6	89.6	89.7	90	89.8	89.8	89.8	91.2	91.2	91.2	Isolate 1
Isolate 2	0	***	100	100	99.9	99.9	99.9	98.4	98.4	98.4	98.4	98.4	98.4	85.2	85.2	85.2	85.2	85.2	85	90.6	90.6	90.6	90.6	89.6	89.6	89.7	90	89.8	89.8	89.8	91.2	91.2	91.2	Isolate 2
Isolate 3	0	0	***	100	99.9	99.9	99.9	98.4	98.4	98.4	98.4	98.4	98.4	85.2	85.2	85.2	85.2	85.2	85	90.6	90.6	90.6	90.6	89.6	89.6	89.7	90	89.8	89.8	89.8	91.2	91.2	91.2	Isolate 3
Isolate 4	0	0	0	***	99.9	99.9	99.9	98.4	98.4	98.4	98.4	98.4	98.4	85.2	85.2	85.2	85.2	85.2	85	90.6	90.6	90.6	90.6	89.6	89.6	89.7	90	89.8	89.8	89.8	91.2	91.2	91.2	Isolate 4
Isolate 5	0.1	0.1	0.1	0.1	***	100	100	98.5	98.5	98.5	98.5	98.5	98.5	85.1	85.1	85.3	85.3	85.3	85.1	90.6	90.7	90.7	90.7	89.6	89.6	89.7	90.1	89.9	89.9	89.9	91.3	91.3	91.3	Isolate 5
Isolate 6	0.1	0.1	0.1	0.1	0	***	100	98.5	98.5	98.5	98.5	98.5	98.5	85.1	85.1	85.3	85.3	85.3	85.1	90.6	90.7	90.7	90.7	89.6	89.6	89.7	90.1	89.9	89.9	89.9	91.3	91.3	91.3	Isolate 6
Isolate 7	0.1	0.1	0.1	0.1	0	0	***	98.5	98.5	98.5	98.5	98.5	98.5	85.1	85.1	85.3	85.3	85.3	85.1	90.6	90.7	90.7	90.7	89.6	89.6	89.7	90.1	89.9	89.9	89.9	91.3	91.3	91.3	Isolate 7
Isolate 8	1.6	1.6	1.6	1.6	1.5	1.5	1.5	***	100	100	100	100	100	85.5	85.5	85.6	85.6	85.6	85.5	90.6	90.6	90.6	90.6	89.3	89.3	89.4	90	89.8	89.8	89.8	91.4	91.4	91.4	Isolate 8
Isolate 9	1.6	1.6	1.6	1.6	1.5	1.5	1.5	0	***	100	100	100	100	85.5	85.5	85.6	85.6	85.6	85.5	90.6	90.6	90.6	90.6	89.3	89.3	89.4	90	89.8	89.8	89.8	91.4	91.4	91.4	Isolate 9
Isolate 10	1.6	1.6	1.6	1.6	1.5	1.5	1.5	0	0	***	100	100	100	85.5	85.5	85.6	85.6	85.6	85.5	90.6	90.6	90.6	90.6	89.3	89.3	89.4	90	89.8	89.8	89.8	91.4	91.4	91.4	Isolate 10
Isolate 11	1.6	1.6	1.6	1.6	1.5	1.5	1.5	0	0	0	***	100	100	85.5	85.5	85.6	85.6	85.6	85.5	90.6	90.6	90.6	90.6	89.3	89.3	89.4	90	89.8	89.8	89.8	91.4	91.4	91.4	Isolate 11
Isolate 12	1.6	1.6	1.6	1.6	1.5	1.5	1.5	0	0	0	0	***	100	85.5	85.5	85.6	85.6	85.6	85.5	90.6	90.6	90.6	90.6	89.3	89.3	89.4	90	89.8	89.8	89.8	91.4	91.4	91.4	Isolate 12
Isolate 13	1.6	1.6	1.6	1.6	1.5	1.5	1.5	0	0	0	0	0	***	85.5	85.5	85.6	85.6	85.6	85.5	90.6	90.6	90.6	90.6	89.3	89.3	89.4	90	89.8	89.8	89.8	91.4	91.4	91.4	Isolate 13
Isolate 14	16.7	16.7	16.7	16.7	16.8	16.8	16.8	16.3	16.3	16.3	16.3	16.3	16.3	***	100	99.8	99.8	99.8	99.7	87.4	87.5	87.5	87.5	86.3	86.5	86.5	86.8	86.6	86.6	86.6	88.2	88.2	88.2	Isolate 14
Isolate 15	16.7	16.7	16.7	16.7	16.8	16.8	16.8	16.3	16.3	16.3	16.3	16.3	16.3	0	***	99.8	99.8	99.8	99.7	87.4	87.5	87.5	87.5	86.3	86.5	86.5	86.8	86.6	86.6	86.6	88.2	88.2	88.2	Isolate 15
Isolate 16	16.7	16.7	16.7	16.7	16.5	16.5	16.5	16.1	16.1	16.1	16.1	16.1	16.1	0.2	0.2	***	100	100	99.7	87.6	87.7	87.7	87.7	86.4	86.6	86.6	86.9	86.8	86.8	86.8	88.4	88.4	88.4	Isolate 16
Isolate 17	16.7	16.7	16.7	16.7	16.5	16.5	16.5	16.1	16.1	16.1	16.1	16.1	16.1	0.2	0.2	0	***	100	99.7	87.6	87.7	87.7	87.7	86.4	86.6	86.6	86.9	86.8	86.8	86.8	88.4	88.4	88.4	Isolate 17
Isolate 18	16.7	16.7	16.7	16.7	16.5	16.5	16.5	16.1	16.1	16.1	16.1	16.1	16.1	0.2	0.2	0	0	***	99.7	87.6	87.7	87.7	87.7	86.4	86.6	86.6	86.9	86.8	86.8	86.8	88.4	88.4	88.4	Isolate 18
Isolate 19	16.9	16.9	16.9	16.9	16.8	16.8	16.8	16.3	16.3	16.3	16.3	16.3	16.3	0.3	0.3	0.3	0.3	0.3	***	87.4	87.5	87.5	87.5	86.2	86.4	86.4	86.8	86.6	86.6	86.6	88.2	88.2	88.2	Isolate 19
Isolate 20	10.2	10.2	10.2	10.2	10.1	10.1	10.1	10.2	10.2	10.2	10.2	10.2	10.2	13.9	13.9	13.7	13.7	13.7	13.9	***	99.9	99.9	99.9	90.6	90.7	90.8	92.3	92.1	92.1	92.1	93.8	93.8	93.8	Isolate 20
Isolate 21	10.1	10.1	10.1	10.1	10	10	10	10.1	10.1	10.1	10.1	10.1	10.1	13.8	13.8	13.5	13.5	13.5	13.8	0.1	***	100	100	90.7	90.8	90.9	92.4	92.2	92.2	92.2	93.9	93.9	93.9	Isolate 21
Isolate 22	10.1	10.1	10.1	10.1	10	10	10	10.1	10.1	10.1	10.1	10.1	10.1	13.8	13.8	13.5	13.5	13.5	13.8	0.1	0	***	100	90.7	90.8	90.9	92.4	92.2	92.2	92.2	93.9	93.9	93.9	Isolate 22
Isolate 23	10.1	10.1	10.1	10.1	10	10	10	10.1	10.1	10.1	10.1	10.1	10.1	13.8	13.8	13.5	13.5	13.5	13.8	0.1	0	0	***	90.7	90.8	90.9	92.4	92.2	92.2	92.2	93.9	93.9	93.9	Isolate 23
Isolate 24	11.2	11.2	11.2	11.2	11.2	11.2	11.2	11.7	11.7	11.7	11.7	11.7	11.7	15.3	15.3	15.2	15.2	15.2	15.4	10	9.9	9.9	9.9	***	99.7	99.8	91.3	91.4	91.4	91.4	92.3	92.3	92.3	Isolate 24
Isolate 25	11.2	11.2	11.2	11.2	11.2	11.2	11.2	11.7	11.7	11.7	11.7	11.7	11.7	15	15	14.9	14.9	14.9	15.2	9.9	9.8	9.8	9.8	0.3	***	99.9	91.4	91.5	91.5	91.5	92.4	92.4	92.4	Isolate 25
Isolate 26	11.1	11.1	11.1	11.1	11.1	11.1	11.1	11.6	11.6	11.6	11.6	11.6	11.6	15	15	14.9	14.9	14.9	15.2	9.8	9.7	9.7	9.7	0.2	0.1	***	91.5	91.6	91.6	91.6	92.5	92.5	92.5	Isolate 26
Isolate 27	10.8	10.8	10.8	10.8	10.7	10.7	10.7	10.8	10.8	10.8	10.8	10.8	10.8	14.7	14.7	14.5	14.5	14.5	14.7	8.2	8.1	8.1	8.1	9.3	9.2	9.1	***	99.8	99.8	99.8	93.8	93.8	93.8	Isolate 27
Isolate 28	11	11	11	11	10.9	10.9	10.9	11	11	11	11	11	11	14.9	14.9	14.7	14.7	14.7	14.9	8.4	8.3	8.3	8.3	9.2	9.1	9	0.2	***	100	100	93.8	93.8	93.8	Isolate 28
Isolate 29	11	11	11	11	10.9	10.9	10.9	11	11	11	11	11	11	14.9	14.9	14.7	14.7	14.7	14.9	8.4	8.3	8.3	8.3	9.2	9.1	9	0.2	0	***	100	93.8	93.8	93.8	Isolate 29
Isolate 30	11	11	11	11	10.9	10.9	10.9	11	11	11	11	11	11	14.9	14.9	14.7	14.7	14.7	14.9	8.4	8.3	8.3	8.3	9.2	9.1	9	0.2	0	0	***	93.8	93.8	93.8	Isolate 30
Isolate 31	9.4	9.4	9.4	9.4	9.3	9.3	9.3	9.2	9.2	9.2	9.2	9.2	9.2	12.9	12.9	12.7	12.7	12.7	12.9	6.5	6.4	6.4	6.4	8.2	8	7.9	6.5	6.5	6.5	6.5	***	100	100	Isolate 31
Isolate 32	9.4	9.4	9.4	9.4	9.3	9.3	9.3	9.2	9.2	9.2	9.2	9.2	9.2	12.9	12.9	12.7	12.7	12.7	12.9	6.5	6.4	6.4	6.4	8.2	8	7.9	6.5	6.5	6.5	6.5	0	***	100	Isolate 32
Isolate 33	9.4	9.4	9.4	9.4	9.3	9.3	9.3	9.2	9.2	9.2	9.2	9.2	9.2	12.9	12.9	12.7	12.7	12.7	12.9	6.5	6.4	6.4	6.4	8.2	8	7.9	6.5	6.5	6.5	6.5	0	0	***	Isolate 33
Percent Divergence	Isolate 1	Isolate 2	Isolate 3	Isolate 4	Isolate 5	Isolate 6	Isolate 7	Isolate 8	Isolate 9	Isolate 10	Isolate 11	Isolate 12	Isolate 13	Isolate 14	Isolate 15	Isolate 16	Isolate 17	Isolate 18	Isolate 19	Isolate 20	Isolate 21	Isolate 22	Isolate 23	Isolate 24	Isolate 25	Isolate 26	Isolate 27	Isolate 28	Isolate 29	Isolate 30	Isolate 31	Isolate 32	Isolate 33

## Sheet: Pairwise  amino acid cytb gene
	Isolate 1	Isolate 2	Isolate 3	Isolate 4	Isolate 5	Isolate 6	Isolate 7	Isolate 8	Isolate 9	Isolate 10	Isolate 11	Isolate 12	Isolate 13	Isolate 14	Isolate 15	Isolate 16	Isolate 17	Isolate 18	Isolate 19	Isolate 20	Isolate 21	Isolate 22	Isolate 23	Isolate 24	Isolate 25	Isolate 26	Isolate 27	Isolate 28	Isolate 29	Isolate 30	Isolate 31	Isolate 32	Isolate 33	Percent Similarity
Isolate 1	***	100	100	100	99.7	99.7	99.7	98.9	98.9	98.9	98.9	98.9	98.9	92.8	92.8	92.8	92.8	92.8	92.2	96.1	96.4	96.4	96.4	94.4	94.4	94.4	96.1	96.1	96.1	96.1	97.2	97.2	97.2	Isolate 1
Isolate 2	0	***	100	100	99.7	99.7	99.7	98.9	98.9	98.9	98.9	98.9	98.9	92.8	92.8	92.8	92.8	92.8	92.2	96.1	96.4	96.4	96.4	94.4	94.4	94.4	96.1	96.1	96.1	96.1	97.2	97.2	97.2	Isolate 2
Isolate 3	0	0	***	100	99.7	99.7	99.7	98.9	98.9	98.9	98.9	98.9	98.9	92.8	92.8	92.8	92.8	92.8	92.2	96.1	96.4	96.4	96.4	94.4	94.4	94.4	96.1	96.1	96.1	96.1	97.2	97.2	97.2	Isolate 3
Isolate 4	0	0	0	***	99.7	99.7	99.7	98.9	98.9	98.9	98.9	98.9	98.9	92.8	92.8	92.8	92.8	92.8	92.2	96.1	96.4	96.4	96.4	94.4	94.4	94.4	96.1	96.1	96.1	96.1	97.2	97.2	97.2	Isolate 4
Isolate 5	0.3	0.3	0.3	0.3	***	100	100	99.2	99.2	99.2	99.2	99.2	99.2	92.5	92.5	93	93	93	92.5	96.4	96.7	96.7	96.7	94.7	94.7	94.7	96.4	96.4	96.4	96.4	97.5	97.5	97.5	Isolate 5
Isolate 6	0.3	0.3	0.3	0.3	0	***	100	99.2	99.2	99.2	99.2	99.2	99.2	92.5	92.5	93	93	93	92.5	96.4	96.7	96.7	96.7	94.7	94.7	94.7	96.4	96.4	96.4	96.4	97.5	97.5	97.5	Isolate 6
Isolate 7	0.3	0.3	0.3	0.3	0	0	***	99.2	99.2	99.2	99.2	99.2	99.2	92.5	92.5	93	93	93	92.5	96.4	96.7	96.7	96.7	94.7	94.7	94.7	96.4	96.4	96.4	96.4	97.5	97.5	97.5	Isolate 7
Isolate 8	1.1	1.1	1.1	1.1	0.8	0.8	0.8	***	100	100	100	100	100	92.2	92.2	92.8	92.8	92.8	92.2	95.5	95.8	95.8	95.8	93.9	93.9	93.9	95.8	95.8	95.8	95.8	97.2	97.2	97.2	Isolate 8
Isolate 9	1.1	1.1	1.1	1.1	0.8	0.8	0.8	0	***	100	100	100	100	92.2	92.2	92.8	92.8	92.8	92.2	95.5	95.8	95.8	95.8	93.9	93.9	93.9	95.8	95.8	95.8	95.8	97.2	97.2	97.2	Isolate 9
Isolate 10	1.1	1.1	1.1	1.1	0.8	0.8	0.8	0	0	***	100	100	100	92.2	92.2	92.8	92.8	92.8	92.2	95.5	95.8	95.8	95.8	93.9	93.9	93.9	95.8	95.8	95.8	95.8	97.2	97.2	97.2	Isolate 10
Isolate 11	1.1	1.1	1.1	1.1	0.8	0.8	0.8	0	0	0	***	100	100	92.2	92.2	92.8	92.8	92.8	92.2	95.5	95.8	95.8	95.8	93.9	93.9	93.9	95.8	95.8	95.8	95.8	97.2	97.2	97.2	Isolate 11
Isolate 12	1.1	1.1	1.1	1.1	0.8	0.8	0.8	0	0	0	0	***	100	92.2	92.2	92.8	92.8	92.8	92.2	95.5	95.8	95.8	95.8	93.9	93.9	93.9	95.8	95.8	95.8	95.8	97.2	97.2	97.2	Isolate 12
Isolate 13	1.1	1.1	1.1	1.1	0.8	0.8	0.8	0	0	0	0	0	***	92.2	92.2	92.8	92.8	92.8	92.2	95.5	95.8	95.8	95.8	93.9	93.9	93.9	95.8	95.8	95.8	95.8	97.2	97.2	97.2	Isolate 13
Isolate 14	7.6	7.6	7.6	7.6	7.9	7.9	7.9	8.3	8.3	8.3	8.3	8.3	8.3	***	100	99.4	99.4	99.4	99.2	90.3	90.5	90.5	90.5	90.3	90.3	90.3	91.1	91.1	91.1	91.1	92.2	92.2	92.2	Isolate 14
Isolate 15	7.6	7.6	7.6	7.6	7.9	7.9	7.9	8.3	8.3	8.3	8.3	8.3	8.3	0	***	99.4	99.4	99.4	99.2	90.3	90.5	90.5	90.5	90.3	90.3	90.3	91.1	91.1	91.1	91.1	92.2	92.2	92.2	Isolate 15
Isolate 16	7.6	7.6	7.6	7.6	7.3	7.3	7.3	7.6	7.6	7.6	7.6	7.6	7.6	0.6	0.6	***	100	100	99.2	90.8	91.1	91.1	91.1	90.8	90.8	90.8	91.6	91.6	91.6	91.6	92.8	92.8	92.8	Isolate 16
Isolate 17	7.6	7.6	7.6	7.6	7.3	7.3	7.3	7.6	7.6	7.6	7.6	7.6	7.6	0.6	0.6	0	***	100	99.2	90.8	91.1	91.1	91.1	90.8	90.8	90.8	91.6	91.6	91.6	91.6	92.8	92.8	92.8	Isolate 17
Isolate 18	7.6	7.6	7.6	7.6	7.3	7.3	7.3	7.6	7.6	7.6	7.6	7.6	7.6	0.6	0.6	0	0	***	99.2	90.8	91.1	91.1	91.1	90.8	90.8	90.8	91.6	91.6	91.6	91.6	92.8	92.8	92.8	Isolate 18
Isolate 19	8.3	8.3	8.3	8.3	7.9	7.9	7.9	8.3	8.3	8.3	8.3	8.3	8.3	0.8	0.8	0.8	0.8	0.8	***	90.3	90.5	90.5	90.5	90.3	90.3	90.3	91.1	91.1	91.1	91.1	92.2	92.2	92.2	Isolate 19
Isolate 20	4	4	4	4	3.7	3.7	3.7	4.6	4.6	4.6	4.6	4.6	4.6	10.5	10.5	9.8	9.8	9.8	10.5	***	99.7	99.7	99.7	93	93	93	95	95	95	95	97.2	97.2	97.2	Isolate 20
Isolate 21	3.7	3.7	3.7	3.7	3.4	3.4	3.4	4.3	4.3	4.3	4.3	4.3	4.3	10.1	10.1	9.5	9.5	9.5	10.1	0.3	***	100	100	93.3	93.3	93.3	95.3	95.3	95.3	95.3	97.5	97.5	97.5	Isolate 21
Isolate 22	3.7	3.7	3.7	3.7	3.4	3.4	3.4	4.3	4.3	4.3	4.3	4.3	4.3	10.1	10.1	9.5	9.5	9.5	10.1	0.3	0	***	100	93.3	93.3	93.3	95.3	95.3	95.3	95.3	97.5	97.5	97.5	Isolate 22
Isolate 23	3.7	3.7	3.7	3.7	3.4	3.4	3.4	4.3	4.3	4.3	4.3	4.3	4.3	10.1	10.1	9.5	9.5	9.5	10.1	0.3	0	0	***	93.3	93.3	93.3	95.3	95.3	95.3	95.3	97.5	97.5	97.5	Isolate 23
Isolate 24	5.8	5.8	5.8	5.8	5.5	5.5	5.5	6.4	6.4	6.4	6.4	6.4	6.4	10.5	10.5	9.8	9.8	9.8	10.5	7.3	7	7	7	***	100	100	93.6	93.6	93.6	93.6	94.2	94.2	94.2	Isolate 24
Isolate 25	5.8	5.8	5.8	5.8	5.5	5.5	5.5	6.4	6.4	6.4	6.4	6.4	6.4	10.5	10.5	9.8	9.8	9.8	10.5	7.3	7	7	7	0	***	100	93.6	93.6	93.6	93.6	94.2	94.2	94.2	Isolate 25
Isolate 26	5.8	5.8	5.8	5.8	5.5	5.5	5.5	6.4	6.4	6.4	6.4	6.4	6.4	10.5	10.5	9.8	9.8	9.8	10.5	7.3	7	7	7	0	0	***	93.6	93.6	93.6	93.6	94.2	94.2	94.2	Isolate 26
Isolate 27	4	4	4	4	3.7	3.7	3.7	4.3	4.3	4.3	4.3	4.3	4.3	9.5	9.5	8.9	8.9	8.9	9.5	5.2	4.9	4.9	4.9	6.7	6.7	6.7	***	100	100	100	96.7	96.7	96.7	Isolate 27
Isolate 28	4	4	4	4	3.7	3.7	3.7	4.3	4.3	4.3	4.3	4.3	4.3	9.5	9.5	8.9	8.9	8.9	9.5	5.2	4.9	4.9	4.9	6.7	6.7	6.7	0	***	100	100	96.7	96.7	96.7	Isolate 28
Isolate 29	4	4	4	4	3.7	3.7	3.7	4.3	4.3	4.3	4.3	4.3	4.3	9.5	9.5	8.9	8.9	8.9	9.5	5.2	4.9	4.9	4.9	6.7	6.7	6.7	0	0	***	100	96.7	96.7	96.7	Isolate 29
Isolate 30	4	4	4	4	3.7	3.7	3.7	4.3	4.3	4.3	4.3	4.3	4.3	9.5	9.5	8.9	8.9	8.9	9.5	5.2	4.9	4.9	4.9	6.7	6.7	6.7	0	0	0	***	96.7	96.7	96.7	Isolate 30
Isolate 31	2.8	2.8	2.8	2.8	2.6	2.6	2.6	2.8	2.8	2.8	2.8	2.8	2.8	8.3	8.3	7.6	7.6	7.6	8.3	2.8	2.6	2.6	2.6	6.1	6.1	6.1	3.4	3.4	3.4	3.4	***	100	100	Isolate 31
Isolate 32	2.8	2.8	2.8	2.8	2.6	2.6	2.6	2.8	2.8	2.8	2.8	2.8	2.8	8.3	8.3	7.6	7.6	7.6	8.3	2.8	2.6	2.6	2.6	6.1	6.1	6.1	3.4	3.4	3.4	3.4	0	***	100	Isolate 32
Isolate 33	2.8	2.8	2.8	2.8	2.6	2.6	2.6	2.8	2.8	2.8	2.8	2.8	2.8	8.3	8.3	7.6	7.6	7.6	8.3	2.8	2.6	2.6	2.6	6.1	6.1	6.1	3.4	3.4	3.4	3.4	0	0	***	Isolate 33
Percent Divergence	Isolate 1	Isolate 2	Isolate 3	Isolate 4	Isolate 5	Isolate 6	Isolate 7	Isolate 8	Isolate 9	Isolate 10	Isolate 11	Isolate 12	Isolate 13	Isolate 14	Isolate 15	Isolate 16	Isolate 17	Isolate 18	Isolate 19	Isolate 20	Isolate 21	Isolate 22	Isolate 23	Isolate 24	Isolate 25	Isolate 26	Isolate 27	Isolate 28	Isolate 29	Isolate 30	Isolate 31	Isolate 32	Isolate 33

## Sheet: Pairwise nucleotide cox1 gene
	Isolate 1	Isolate 2	Isolate 3	Isolate 4	Isolate 5	Isolate 6	Isolate 7	Isolate 8	Isolate 9	Isolate 10	Isolate 11	Isolate 12	Isolate 13	Isolate 14	Isolate 15	Isolate 16	Isolate 17	Isolate 18	Isolate 19	Isolate 20	Isolate 21	Isolate 22	Isolate 23	Isolate 24	Isolate 25	Isolate 26	Isolate 27	Isolate 28	Isolate 29	Isolate 30	Isolate 31	Isolate 32	Isolate 33	Percent Similarity
Isolate 1	***	100	100	100	100	100	100	97.8	97.8	97.8	97.8	97.9	97.9	86.2	86.2	86.2	86.2	86.2	86.2	89.7	89.9	89.9	89.9	89.5	89.5	89.7	88	88.1	88.1	88.1	90.3	90.3	90.3	Isolate 1
Isolate 2	0	***	100	100	100	100	100	97.8	97.8	97.8	97.8	97.9	97.9	86.2	86.2	86.2	86.2	86.2	86.2	89.7	89.9	89.9	89.9	89.5	89.5	89.7	88	88.1	88.1	88.1	90.3	90.3	90.3	Isolate 2
Isolate 3	0	0	***	100	100	100	100	97.8	97.8	97.8	97.8	97.9	97.9	86.2	86.2	86.2	86.2	86.2	86.2	89.7	89.9	89.9	89.9	89.5	89.5	89.7	88	88.1	88.1	88.1	90.3	90.3	90.3	Isolate 3
Isolate 4	0	0	0	***	100	100	100	97.8	97.8	97.8	97.8	97.9	97.9	86.2	86.2	86.2	86.2	86.2	86.2	89.7	89.9	89.9	89.9	89.5	89.5	89.7	88	88.1	88.1	88.1	90.3	90.3	90.3	Isolate 4
Isolate 5	0	0	0	0	***	100	100	97.8	97.8	97.8	97.8	97.9	97.9	86.2	86.2	86.2	86.2	86.2	86.2	89.7	89.9	89.9	89.9	89.5	89.5	89.7	88	88.1	88.1	88.1	90.3	90.3	90.3	Isolate 5
Isolate 6	0	0	0	0	0	***	100	97.8	97.8	97.8	97.8	97.9	97.9	86.2	86.2	86.2	86.2	86.2	86.2	89.7	89.9	89.9	89.9	89.5	89.5	89.7	88	88.1	88.1	88.1	90.3	90.3	90.3	Isolate 6
Isolate 7	0	0	0	0	0	0	***	97.8	97.8	97.8	97.8	97.9	97.9	86.2	86.2	86.2	86.2	86.2	86.2	89.7	89.9	89.9	89.9	89.5	89.5	89.7	88	88.1	88.1	88.1	90.3	90.3	90.3	Isolate 7
Isolate 8	2.2	2.2	2.2	2.2	2.2	2.2	2.2	***	100	100	100	99.9	99.9	85.8	85.8	85.7	85.7	85.7	85.7	89.2	89.3	89.3	89.3	88.8	88.9	89.1	87.9	88	88	88	89.9	89.9	89.9	Isolate 8
Isolate 9	2.2	2.2	2.2	2.2	2.2	2.2	2.2	0	***	100	100	99.9	99.9	85.8	85.8	85.7	85.7	85.7	85.7	89.2	89.3	89.3	89.3	88.8	88.9	89.1	87.9	88	88	88	89.9	89.9	89.9	Isolate 9
Isolate 10	2.2	2.2	2.2	2.2	2.2	2.2	2.2	0	0	***	100	99.9	99.9	85.8	85.8	85.7	85.7	85.7	85.7	89.2	89.3	89.3	89.3	88.8	88.9	89.1	87.9	88	88	88	89.9	89.9	89.9	Isolate 10
Isolate 11	2.2	2.2	2.2	2.2	2.2	2.2	2.2	0	0	0	***	99.9	99.9	85.8	85.8	85.7	85.7	85.7	85.7	89.2	89.3	89.3	89.3	88.8	88.9	89.1	87.9	88	88	88	89.9	89.9	89.9	Isolate 11
Isolate 12	2.1	2.1	2.1	2.1	2.1	2.1	2.1	0.1	0.1	0.1	0.1	***	100	85.7	85.7	85.6	85.6	85.6	85.6	89.3	89.4	89.4	89.4	88.8	88.8	89	88	88.1	88.1	88.1	90	90	90	Isolate 12
Isolate 13	2.1	2.1	2.1	2.1	2.1	2.1	2.1	0.1	0.1	0.1	0.1	0	***	85.7	85.7	85.6	85.6	85.6	85.6	89.3	89.4	89.4	89.4	88.8	88.8	89	88	88.1	88.1	88.1	90	90	90	Isolate 13
Isolate 14	15.1	15.1	15.1	15.1	15.1	15.1	15.1	15.7	15.7	15.7	15.7	15.8	15.8	***	100	99.9	99.9	99.9	99.9	88.8	88.8	88.8	88.8	88.6	88.7	88.8	86.9	87	87	87	88.6	88.6	88.6	Isolate 14
Isolate 15	15.1	15.1	15.1	15.1	15.1	15.1	15.1	15.7	15.7	15.7	15.7	15.8	15.8	0	***	99.9	99.9	99.9	99.9	88.8	88.8	88.8	88.8	88.6	88.7	88.8	86.9	87	87	87	88.6	88.6	88.6	Isolate 15
Isolate 16	15.2	15.2	15.2	15.2	15.2	15.2	15.2	15.8	15.8	15.8	15.8	15.9	15.9	0.1	0.1	***	100	100	100	88.8	88.8	88.7	88.8	88.6	88.6	88.8	86.9	86.9	86.9	86.9	88.5	88.5	88.5	Isolate 16
Isolate 17	15.2	15.2	15.2	15.2	15.2	15.2	15.2	15.8	15.8	15.8	15.8	15.9	15.9	0.1	0.1	0	***	100	100	88.8	88.8	88.7	88.8	88.6	88.6	88.8	86.9	86.9	86.9	86.9	88.5	88.5	88.5	Isolate 17
Isolate 18	15.2	15.2	15.2	15.2	15.2	15.2	15.2	15.8	15.8	15.8	15.8	15.9	15.9	0.1	0.1	0	0	***	100	88.8	88.8	88.7	88.8	88.6	88.6	88.8	86.9	86.9	86.9	86.9	88.5	88.5	88.5	Isolate 18
Isolate 19	15.2	15.2	15.2	15.2	15.2	15.2	15.2	15.8	15.8	15.8	15.8	15.9	15.9	0.1	0.1	0	0	0	***	88.8	88.8	88.7	88.8	88.6	88.6	88.8	86.9	86.9	86.9	86.9	88.5	88.5	88.5	Isolate 19
Isolate 20	10.9	10.9	10.9	10.9	10.9	10.9	10.9	11.4	11.4	11.4	11.4	11.4	11.4	11.8	11.8	11.9	11.9	11.9	11.9	***	99.7	99.8	99.7	92.1	92.2	92.3	91.4	91.5	91.5	91.5	93.3	93.3	93.3	Isolate 20
Isolate 21	10.6	10.6	10.6	10.6	10.6	10.6	10.6	11.4	11.4	11.4	11.4	11.3	11.3	11.8	11.8	11.9	11.9	11.9	11.9	0.3	***	99.9	100	92.2	92.3	92.4	91.7	91.7	91.7	91.7	93.6	93.6	93.6	Isolate 21
Isolate 22	10.6	10.6	10.6	10.6	10.6	10.6	10.6	11.4	11.4	11.4	11.4	11.3	11.3	11.8	11.8	12	12	12	12	0.2	0.1	***	99.9	92.3	92.4	92.5	91.6	91.7	91.7	91.7	93.5	93.5	93.5	Isolate 22
Isolate 23	10.6	10.6	10.6	10.6	10.6	10.6	10.6	11.4	11.4	11.4	11.4	11.3	11.3	11.8	11.8	11.9	11.9	11.9	11.9	0.3	0	0.1	***	92.2	92.3	92.4	91.7	91.7	91.7	91.7	93.6	93.6	93.6	Isolate 23
Isolate 24	11.4	11.4	11.4	11.4	11.4	11.4	11.4	12.2	12.2	12.2	12.2	12.3	12.3	12.4	12.4	12.5	12.5	12.5	12.5	8.4	8.2	8.2	8.2	***	99.7	99.8	90.5	90.6	90.6	90.6	91.9	91.9	91.9	Isolate 24
Isolate 25	11.4	11.4	11.4	11.4	11.4	11.4	11.4	12.1	12.1	12.1	12.1	12.2	12.2	12.3	12.3	12.4	12.4	12.4	12.4	8.3	8.2	8.1	8.2	0.3	***	99.9	90.6	90.6	90.6	90.6	92	92	92	Isolate 25
Isolate 26	11.2	11.2	11.2	11.2	11.2	11.2	11.2	11.9	11.9	11.9	11.9	12	12	12.2	12.2	12.3	12.3	12.3	12.3	8.2	8	7.9	8	0.2	0.1	***	90.7	90.8	90.8	90.8	92.1	92.1	92.1	Isolate 26
Isolate 27	12.8	12.8	12.8	12.8	12.8	12.8	12.8	12.9	12.9	12.9	12.9	12.8	12.8	14.1	14.1	14.3	14.3	14.3	14.3	9.2	8.9	9	8.9	10.3	10.2	10	***	99.8	99.8	99.8	91.2	91.2	91.2	Isolate 27
Isolate 28	12.7	12.7	12.7	12.7	12.7	12.7	12.7	12.8	12.8	12.8	12.8	12.7	12.7	14	14	14.2	14.2	14.2	14.2	9.1	8.8	8.9	8.8	10.2	10.1	9.9	0.2	***	100	100	91.3	91.3	91.3	Isolate 28
Isolate 29	12.7	12.7	12.7	12.7	12.7	12.7	12.7	12.8	12.8	12.8	12.8	12.7	12.7	14	14	14.2	14.2	14.2	14.2	9.1	8.8	8.9	8.8	10.2	10.1	9.9	0.2	0	***	100	91.3	91.3	91.3	Isolate 29
Isolate 30	12.7	12.7	12.7	12.7	12.7	12.7	12.7	12.8	12.8	12.8	12.8	12.7	12.7	14	14	14.2	14.2	14.2	14.2	9.1	8.8	8.9	8.8	10.2	10.1	9.9	0.2	0	0	***	91.3	91.3	91.3	Isolate 30
Isolate 31	10.6	10.6	10.6	10.6	10.6	10.6	10.6	11	11	11	11	11	11	12.3	12.3	12.5	12.5	12.5	12.5	7.1	6.8	6.8	6.8	8.6	8.6	8.4	9.4	9.3	9.3	9.3	***	100	100	Isolate 31
Isolate 32	10.6	10.6	10.6	10.6	10.6	10.6	10.6	11	11	11	11	11	11	12.3	12.3	12.5	12.5	12.5	12.5	7.1	6.8	6.8	6.8	8.6	8.6	8.4	9.4	9.3	9.3	9.3	0	***	100	Isolate 32
Isolate 33	10.6	10.6	10.6	10.6	10.6	10.6	10.6	11	11	11	11	11	11	12.3	12.3	12.5	12.5	12.5	12.5	7.1	6.8	6.8	6.8	8.6	8.6	8.4	9.4	9.3	9.3	9.3	9.3	0	***	Isolate 33
Percent Divergence	Isolate 1	Isolate 2	Isolate 3	Isolate 4	Isolate 5	Isolate 6	Isolate 7	Isolate 8	Isolate 9	Isolate 10	Isolate 11	Isolate 12	Isolate 13	Isolate 14	Isolate 15	Isolate 16	Isolate 17	Isolate 18	Isolate 19	Isolate 20	Isolate 21	Isolate 22	Isolate 23	Isolate 24	Isolate 25	Isolate 26	Isolate 27	Isolate 28	Isolate 29	Isolate 30	Isolate 31	Isolate 32	Isolate 33

## Sheet: Pairwise  amino acid cox1 gene
	Isolate 1	Isolate 2	Isolate 3	Isolate 4	Isolate 5	Isolate 6	Isolate 7	Isolate 8	Isolate 9	Isolate 10	Isolate 11	Isolate 12	Isolate 13	Isolate 14	Isolate 15	Isolate 16	Isolate 17	Isolate 18	Isolate 19	Isolate 20	Isolate 21	Isolate 22	Isolate 23	Isolate 24	Isolate 25	Isolate 26	Isolate 27	Isolate 28	Isolate 29	Isolate 30	Isolate 31	Isolate 32	Isolate 33	Percent Similarity
Isolate 1	***	100	100	100	100	100	100	99.4	99.4	99.4	99.4	99.4	99.4	93.5	93.5	93.3	93.3	93.3	93.3	94.7	94.9	94.9	94.9	93.5	94.1	94.1	93.1	93.3	93.3	93.3	95.3	95.3	95.3	Isolate 1
Isolate 2	0	***	100	100	100	100	100	99.4	99.4	99.4	99.4	99.4	99.4	93.5	93.5	93.3	93.3	93.3	93.3	94.7	94.9	94.9	94.9	93.5	94.1	94.1	93.1	93.3	93.3	93.3	95.3	95.3	95.3	Isolate 2
Isolate 3	0	0	***	100	100	100	100	99.4	99.4	99.4	99.4	99.4	99.4	93.5	93.5	93.3	93.3	93.3	93.3	94.7	94.9	94.9	94.9	93.5	94.1	94.1	93.1	93.3	93.3	93.3	95.3	95.3	95.3	Isolate 3
Isolate 4	0	0	0	***	100	100	100	99.4	99.4	99.4	99.4	99.4	99.4	93.5	93.5	93.3	93.3	93.3	93.3	94.7	94.9	94.9	94.9	93.5	94.1	94.1	93.1	93.3	93.3	93.3	95.3	95.3	95.3	Isolate 4
Isolate 5	0	0	0	0	***	100	100	99.4	99.4	99.4	99.4	99.4	99.4	93.5	93.5	93.3	93.3	93.3	93.3	94.7	94.9	94.9	94.9	93.5	94.1	94.1	93.1	93.3	93.3	93.3	95.3	95.3	95.3	Isolate 5
Isolate 6	0	0	0	0	0	***	100	99.4	99.4	99.4	99.4	99.4	99.4	93.5	93.5	93.3	93.3	93.3	93.3	94.7	94.9	94.9	94.9	93.5	94.1	94.1	93.1	93.3	93.3	93.3	95.3	95.3	95.3	Isolate 6
Isolate 7	0	0	0	0	0	0	***	99.4	99.4	99.4	99.4	99.4	99.4	93.5	93.5	93.3	93.3	93.3	93.3	94.7	94.9	94.9	94.9	93.5	94.1	94.1	93.1	93.3	93.3	93.3	95.3	95.3	95.3	Isolate 7
Isolate 8	0.6	0.6	0.6	0.6	0.6	0.6	0.6	***	100	100	100	100	100	93.3	93.3	93.1	93.1	93.1	93.1	94.9	95.1	95.1	95.1	93.3	93.9	93.9	93.3	93.5	93.5	93.5	95.5	95.5	95.5	Isolate 8
Isolate 9	0.6	0.6	0.6	0.6	0.6	0.6	0.6	0	***	100	100	100	100	93.3	93.3	93.1	93.1	93.1	93.1	94.9	95.1	95.1	95.1	93.3	93.9	93.9	93.3	93.5	93.5	93.5	95.5	95.5	95.5	Isolate 9
Isolate 10	0.6	0.6	0.6	0.6	0.6	0.6	0.6	0	0	***	100	100	100	93.3	93.3	93.1	93.1	93.1	93.1	94.9	95.1	95.1	95.1	93.3	93.9	93.9	93.3	93.5	93.5	93.5	95.5	95.5	95.5	Isolate 10
Isolate 11	0.6	0.6	0.6	0.6	0.6	0.6	0.6	0	0	0	***	100	100	93.3	93.3	93.1	93.1	93.1	93.1	94.9	95.1	95.1	95.1	93.3	93.9	93.9	93.3	93.5	93.5	93.5	95.5	95.5	95.5	Isolate 11
Isolate 12	0.6	0.6	0.6	0.6	0.6	0.6	0.6	0	0	0	0	***	100	93.3	93.3	93.1	93.1	93.1	93.1	94.9	95.1	95.1	95.1	93.3	93.9	93.9	93.3	93.5	93.5	93.5	95.5	95.5	95.5	Isolate 12
Isolate 13	0.6	0.6	0.6	0.6	0.6	0.6	0.6	0	0	0	0	0	***	93.3	93.3	93.1	93.1	93.1	93.1	94.9	95.1	95.1	95.1	93.3	93.9	93.9	93.3	93.5	93.5	93.5	95.5	95.5	95.5	Isolate 13
Isolate 14	6.8	6.8	6.8	6.8	6.8	6.8	6.8	7	7	7	7	7	7	***	100	99.6	99.6	99.6	99.6	94.1	94.3	94.3	94.3	92	92.7	92.7	92.9	93.1	93.1	93.1	94.3	94.3	94.3	Isolate 14
Isolate 15	6.8	6.8	6.8	6.8	6.8	6.8	6.8	7	7	7	7	7	7	0	***	99.6	99.6	99.6	99.6	94.1	94.3	94.3	94.3	92	92.7	92.7	92.9	93.1	93.1	93.1	94.3	94.3	94.3	Isolate 15
Isolate 16	7	7	7	7	7	7	7	7.3	7.3	7.3	7.3	7.3	7.3	0.4	0.4	***	100	100	100	93.7	93.9	93.9	93.9	91.8	92.4	92.4	92.5	92.7	92.7	92.7	93.9	93.9	93.9	Isolate 16
Isolate 17	7	7	7	7	7	7	7	7.3	7.3	7.3	7.3	7.3	7.3	0.4	0.4	0	***	100	100	93.7	93.9	93.9	93.9	91.8	92.4	92.4	92.5	92.7	92.7	92.7	93.9	93.9	93.9	Isolate 17
Isolate 18	7	7	7	7	7	7	7	7.3	7.3	7.3	7.3	7.3	7.3	0.4	0.4	0	0	***	100	93.7	93.9	93.9	93.9	91.8	92.4	92.4	92.5	92.7	92.7	92.7	93.9	93.9	93.9	Isolate 18
Isolate 19	7	7	7	7	7	7	7	7.3	7.3	7.3	7.3	7.3	7.3	0.4	0.4	0	0	0	***	93.7	93.9	93.9	93.9	91.8	92.4	92.4	92.5	92.7	92.7	92.7	93.9	93.9	93.9	Isolate 19
Isolate 20	5.5	5.5	5.5	5.5	5.5	5.5	5.5	5.3	5.3	5.3	5.3	5.3	5.3	6.1	6.1	6.6	6.6	6.6	6.6	***	99.8	99.8	99.8	94.9	95.5	95.5	94.9	94.9	94.9	94.9	97.2	97.2	97.2	Isolate 20
Isolate 21	5.3	5.3	5.3	5.3	5.3	5.3	5.3	5.1	5.1	5.1	5.1	5.1	5.1	5.9	5.9	6.4	6.4	6.4	6.4	0.2	***	100	100	95.1	95.7	95.7	94.9	95.1	95.1	95.1	97.4	97.4	97.4	Isolate 21
Isolate 22	5.3	5.3	5.3	5.3	5.3	5.3	5.3	5.1	5.1	5.1	5.1	5.1	5.1	5.9	5.9	6.4	6.4	6.4	6.4	0.2	0	***	100	95.1	95.7	95.7	94.9	95.1	95.1	95.1	97.4	97.4	97.4	Isolate 22
Isolate 23	5.3	5.3	5.3	5.3	5.3	5.3	5.3	5.1	5.1	5.1	5.1	5.1	5.1	5.9	5.9	6.4	6.4	6.4	6.4	0.2	0	0	***	95.1	95.7	95.7	94.9	95.1	95.1	95.1	97.4	97.4	97.4	Isolate 23
Isolate 24	4.7	4.7	4.7	4.7	4.7	4.7	4.7	5	5	5	5	5	5	6.3	6.3	6.5	6.5	6.5	6.5	3.2	3	3	3	***	97.3	97.3	92.7	92.9	92.9	92.9	95.5	95.5	95.5	Isolate 24
Isolate 25	4.1	4.1	4.1	4.1	4.1	4.1	4.1	4.3	4.3	4.3	4.3	4.3	4.3	5.6	5.6	5.9	5.9	5.9	5.9	2.5	2.3	2.3	2.3	0.6	***	98	93.3	93.5	93.5	93.5	96.1	96.1	96.1	Isolate 25
Isolate 26	4.1	4.1	4.1	4.1	4.1	4.1	4.1	4.3	4.3	4.3	4.3	4.3	4.3	5.6	5.6	5.9	5.9	5.9	5.9	2.5	2.3	2.3	2.3	0.6	0	***	93.3	93.5	93.5	93.5	96.1	96.1	96.1	Isolate 26
Isolate 27	7.3	7.3	7.3	7.3	7.3	7.3	7.3	7	7	7	7	7	7	7.5	7.5	7.9	7.9	7.9	7.9	5.3	5.3	5.3	5.3	5.6	5	5	***	99.4	99.4	99.4	95.5	95.5	95.5	Isolate 27
Isolate 28	7	7	7	7	7	7	7	6.8	6.8	6.8	6.8	6.8	6.8	7.3	7.3	7.7	7.7	7.7	7.7	5.3	5.1	5.1	5.1	5.4	4.7	4.7	0.6	***	100	100	95.7	95.7	95.7	Isolate 28
Isolate 29	7	7	7	7	7	7	7	6.8	6.8	6.8	6.8	6.8	6.8	7.3	7.3	7.7	7.7	7.7	7.7	5.3	5.1	5.1	5.1	5.4	4.7	4.7	0.6	0	***	100	95.7	95.7	95.7	Isolate 29
Isolate 30	7	7	7	7	7	7	7	6.8	6.8	6.8	6.8	6.8	6.8	7.3	7.3	7.7	7.7	7.7	7.7	5.3	5.1	5.1	5.1	5.4	4.7	4.7	0.6	0	0	***	95.7	95.7	95.7	Isolate 30
Isolate 31	4.8	4.8	4.8	4.8	4.8	4.8	4.8	4.6	4.6	4.6	4.6	4.6	4.6	5.9	5.9	6.4	6.4	6.4	6.4	2.9	2.7	2.7	2.7	2.5	1.9	1.9	4.6	4.4	4.4	4.4	***	100	100	Isolate 31
Isolate 32	4.8	4.8	4.8	4.8	4.8	4.8	4.8	4.6	4.6	4.6	4.6	4.6	4.6	5.9	5.9	6.4	6.4	6.4	6.4	2.9	2.7	2.7	2.7	2.5	1.9	1.9	4.6	4.4	4.4	4.4	0	***	100	Isolate 32
Isolate 33	4.8	4.8	4.8	4.8	4.8	4.8	4.8	4.6	4.6	4.6	4.6	4.6	4.6	5.9	5.9	6.4	6.4	6.4	6.4	2.9	2.7	2.7	2.7	2.5	1.9	1.9	4.6	4.4	4.4	4.4	0	0	***	Isolate 33
Percent Divergence	Isolate 1	Isolate 2	Isolate 3	Isolate 4	Isolate 5	Isolate 6	Isolate 7	Isolate 8	Isolate 9	Isolate 10	Isolate 11	Isolate 12	Isolate 13	Isolate 14	Isolate 15	Isolate 16	Isolate 17	Isolate 18	Isolate 19	Isolate 20	Isolate 21	Isolate 22	Isolate 23	Isolate 24	Isolate 25	Isolate 26	Isolate 27	Isolate 28	Isolate 29	Isolate 30	Isolate 31	Isolate 32	Isolate 33

## Sheet: Pairwise nucleotide cox3 gene
	Isolate 1	Isolate 2	Isolate 3	Isolate 4	Isolate 5	Isolate 6	Isolate 7	Isolate 8	Isolate 9	Isolate 10	Isolate 11	Isolate 12	Isolate 13	Isolate 14	Isolate 15	Isolate 16	Isolate 17	Isolate 18	Isolate 19	Isolate 20	Isolate 21	Isolate 22	Isolate 23	Isolate 24	Isolate 25	Isolate 26	Isolate 27	Isolate 28	Isolate 29	Isolate 30	Isolate 31	Isolate 32	Isolate 33	Percent Similarity
Isolate 1	***	100	100	100	100	100	100	97.1	97.1	97.1	97.1	97.1	97.1	80.9	80.9	81	81	81	81	87.1	87.2	87.2	87.2	86.5	86.9	86.9	84.6	84.5	84.5	84.5	87.1	87.1	87.1	Isolate 1
Isolate 2	0	***	100	100	100	100	100	97.1	97.1	97.1	97.1	97.1	97.1	80.9	80.9	81	81	81	81	87.1	87.2	87.2	87.2	86.5	86.9	86.9	84.6	84.5	84.5	84.5	87.1	87.1	87.1	Isolate 2
Isolate 3	0	0	***	100	100	100	100	97.1	97.1	97.1	97.1	97.1	97.1	80.9	80.9	81	81	81	81	87.1	87.2	87.2	87.2	86.5	86.9	86.9	84.6	84.5	84.5	84.5	87.1	87.1	87.1	Isolate 3
Isolate 4	0	0	0	***	100	100	100	97.1	97.1	97.1	97.1	97.1	97.1	80.9	80.9	81	81	81	81	87.1	87.2	87.2	87.2	86.5	86.9	86.9	84.6	84.5	84.5	84.5	87.1	87.1	87.1	Isolate 4
Isolate 5	0	0	0	0	***	100	100	97.1	97.1	97.1	97.1	97.1	97.1	80.9	80.9	81	81	81	81	87.1	87.2	87.2	87.2	86.5	86.9	86.9	84.6	84.5	84.5	84.5	87.1	87.1	87.1	Isolate 5
Isolate 6	0	0	0	0	0	***	100	97.1	97.1	97.1	97.1	97.1	97.1	80.9	80.9	81	81	81	81	87.1	87.2	87.2	87.2	86.5	86.9	86.9	84.6	84.5	84.5	84.5	87.1	87.1	87.1	Isolate 6
Isolate 7	0	0	0	0	0	0	***	97.1	97.1	97.1	97.1	97.1	97.1	80.9	80.9	81	81	81	81	87.1	87.2	87.2	87.2	86.5	86.9	86.9	84.6	84.5	84.5	84.5	87.1	87.1	87.1	Isolate 7
Isolate 8	3	3	3	3	3	3	3	***	100	100	100	100	100	80.3	80.3	80.4	80.4	80.4	80.4	87.8	87.9	87.9	87.9	87.2	87.6	87.6	84.5	84.4	84.4	84.4	86.5	86.5	86.5	Isolate 8
Isolate 9	3	3	3	3	3	3	3	0	***	100	100	100	100	80.3	80.3	80.4	80.4	80.4	80.4	87.8	87.9	87.9	87.9	87.2	87.6	87.6	84.5	84.4	84.4	84.4	86.5	86.5	86.5	Isolate 9
Isolate 10	3	3	3	3	3	3	3	0	0	***	100	100	100	80.3	80.3	80.4	80.4	80.4	80.4	87.8	87.9	87.9	87.9	87.2	87.6	87.6	84.5	84.4	84.4	84.4	86.5	86.5	86.5	Isolate 10
Isolate 11	3	3	3	3	3	3	3	0	0	0	***	100	100	80.3	80.3	80.4	80.4	80.4	80.4	87.8	87.9	87.9	87.9	87.2	87.6	87.6	84.5	84.4	84.4	84.4	86.5	86.5	86.5	Isolate 11
Isolate 12	3	3	3	3	3	3	3	0	0	0	0	***	100	80.3	80.3	80.4	80.4	80.4	80.4	87.8	87.9	87.9	87.9	87.2	87.6	87.6	84.5	84.4	84.4	84.4	86.5	86.5	86.5	Isolate 12
Isolate 13	3	3	3	3	3	3	3	0	0	0	0	0	***	80.3	80.3	80.4	80.4	80.4	80.4	87.8	87.9	87.9	87.9	87.2	87.6	87.6	84.5	84.4	84.4	84.4	86.5	86.5	86.5	Isolate 13
Isolate 14	22.2	22.2	22.2	22.2	22.2	22.2	22.2	23.1	23.1	23.1	23.1	23.1	23.1	***	100	99.9	99.9	99.9	99.9	83.5	83.6	83.6	83.6	83.6	84	84	82.7	82.6	82.6	82.6	83.8	83.8	83.8	Isolate 14
Isolate 15	22.2	22.2	22.2	22.2	22.2	22.2	22.2	23.1	23.1	23.1	23.1	23.1	23.1	0	***	99.9	99.9	99.9	99.9	83.5	83.6	83.6	83.6	83.6	84	84	82.7	82.6	82.6	82.6	83.8	83.8	83.8	Isolate 15
Isolate 16	22.1	22.1	22.1	22.1	22.1	22.1	22.1	22.9	22.9	22.9	22.9	22.9	22.9	0.1	0.1	***	100	100	100	83.6	83.7	83.7	83.7	83.7	84.1	84.1	82.8	82.7	82.7	82.7	84	84	84	Isolate 16
Isolate 17	22.1	22.1	22.1	22.1	22.1	22.1	22.1	22.9	22.9	22.9	22.9	22.9	22.9	0.1	0.1	0	***	100	100	83.6	83.7	83.7	83.7	83.7	84.1	84.1	82.8	82.7	82.7	82.7	84	84	84	Isolate 17
Isolate 18	22.1	22.1	22.1	22.1	22.1	22.1	22.1	22.9	22.9	22.9	22.9	22.9	22.9	0.1	0.1	0	0	***	100	83.6	83.7	83.7	83.7	83.7	84.1	84.1	82.8	82.7	82.7	82.7	84	84	84	Isolate 18
Isolate 19	22.1	22.1	22.1	22.1	22.1	22.1	22.1	22.9	22.9	22.9	22.9	22.9	22.9	0.1	0.1	0	0	0	***	83.6	83.7	83.7	83.7	83.7	84.1	84.1	82.8	82.7	82.7	82.7	84	84	84	Isolate 19
Isolate 20	14.3	14.3	14.3	14.3	14.3	14.3	14.3	13.4	13.4	13.4	13.4	13.4	13.4	18.9	18.9	18.7	18.7	18.7	18.7	***	99.9	99.9	99.9	91.8	91.9	91.9	89.5	89.4	89.4	89.4	91.3	91.3	91.3	Isolate 20
Isolate 21	14.2	14.2	14.2	14.2	14.2	14.2	14.2	13.2	13.2	13.2	13.2	13.2	13.2	18.7	18.7	18.6	18.6	18.6	18.6	0.1	***	100	100	91.8	91.9	91.9	89.6	89.5	89.5	89.5	91.4	91.4	91.4	Isolate 21
Isolate 22	14.2	14.2	14.2	14.2	14.2	14.2	14.2	13.2	13.2	13.2	13.2	13.2	13.2	18.7	18.7	18.6	18.6	18.6	18.6	0.1	0	***	100	91.8	91.9	91.9	89.6	89.5	89.5	89.5	91.4	91.4	91.4	Isolate 22
Isolate 23	14.2	14.2	14.2	14.2	14.2	14.2	14.2	13.2	13.2	13.2	13.2	13.2	13.2	18.7	18.7	18.6	18.6	18.6	18.6	0.1	0	0	***	91.8	91.9	91.9	89.6	89.5	89.5	89.5	91.4	91.4	91.4	Isolate 23
Isolate 24	15	15	15	15	15	15	15	14.1	14.1	14.1	14.1	14.1	14.1	18.8	18.8	18.6	18.6	18.6	18.6	8.7	8.7	8.7	8.7	***	99.6	99.6	88.5	88.4	88.4	88.4	90.3	90.3	90.3	Isolate 24
Isolate 25	14.5	14.5	14.5	14.5	14.5	14.5	14.5	13.6	13.6	13.6	13.6	13.6	13.6	18.2	18.2	18.1	18.1	18.1	18.1	8.6	8.6	8.6	8.6	0.4	***	100	88.9	88.8	88.8	88.8	90.7	90.7	90.7	Isolate 25
Isolate 26	14.5	14.5	14.5	14.5	14.5	14.5	14.5	13.6	13.6	13.6	13.6	13.6	13.6	18.2	18.2	18.1	18.1	18.1	18.1	8.6	8.6	8.6	8.6	0.4	0	***	88.9	88.8	88.8	88.8	90.7	90.7	90.7	Isolate 26
Isolate 27	17.5	17.5	17.5	17.5	17.5	17.5	17.5	17.6	17.6	17.6	17.6	17.6	17.6	20.2	20.2	20	20	20	20	11.5	11.4	11.4	11.4	12.6	12.2	12.2	***	99.9	99.9	99.9	88.8	88.8	88.8	Isolate 27
Isolate 28	17.6	17.6	17.6	17.6	17.6	17.6	17.6	17.8	17.8	17.8	17.8	17.8	17.8	20.3	20.3	20.2	20.2	20.2	20.2	11.7	11.5	11.5	11.5	12.8	12.3	12.3	0.1	***	100	100	88.7	88.7	88.7	Isolate 28
Isolate 29	17.6	17.6	17.6	17.6	17.6	17.6	17.6	17.8	17.8	17.8	17.8	17.8	17.8	20.3	20.3	20.2	20.2	20.2	20.2	11.7	11.5	11.5	11.5	12.8	12.3	12.3	0.1	0	***	100	88.7	88.7	88.7	Isolate 29
Isolate 30	17.6	17.6	17.6	17.6	17.6	17.6	17.6	17.8	17.8	17.8	17.8	17.8	17.8	20.3	20.3	20.2	20.2	20.2	20.2	11.7	11.5	11.5	11.5	12.8	12.3	12.3	0.1	0	0	***	88.7	88.7	88.7	Isolate 30
Isolate 31	14.3	14.3	14.3	14.3	14.3	14.3	14.3	15	15	15	15	15	15	18.5	18.5	18.4	18.4	18.4	18.4	9.3	9.2	9.2	9.2	10.5	10	10	12.2	12.3	12.3	12.3	***	100	100	Isolate 31
Isolate 32	14.3	14.3	14.3	14.3	14.3	14.3	14.3	15	15	15	15	15	15	18.5	18.5	18.4	18.4	18.4	18.4	9.3	9.2	9.2	9.2	10.5	10	10	12.2	12.3	12.3	12.3	0	***	100	Isolate 32
Isolate 33	14.3	14.3	14.3	14.3	14.3	14.3	14.3	15	15	15	15	15	15	18.5	18.5	18.4	18.4	18.4	18.4	9.3	9.2	9.2	9.2	10.5	10	10	12.2	12.3	12.3	12.3	0	0	***	Isolate 33
Percent Divergence	Isolate 1	Isolate 2	Isolate 3	Isolate 4	Isolate 5	Isolate 6	Isolate 7	Isolate 8	Isolate 9	Isolate 10	Isolate 11	Isolate 12	Isolate 13	Isolate 14	Isolate 15	Isolate 16	Isolate 17	Isolate 18	Isolate 19	Isolate 20	Isolate 21	Isolate 22	Isolate 23	Isolate 24	Isolate 25	Isolate 26	Isolate 27	Isolate 28	Isolate 29	Isolate 30	Isolate 31	Isolate 32	Isolate 33

## Sheet: Pairwise  amino acid cox3 gene
	Isolate 1	Isolate 2	Isolate 3	Isolate 4	Isolate 5	Isolate 6	Isolate 7	Isolate 8	Isolate 9	Isolate 10	Isolate 11	Isolate 12	Isolate 13	Isolate 14	Isolate 15	Isolate 16	Isolate 17	Isolate 18	Isolate 19	Isolate 20	Isolate 21	Isolate 22	Isolate 23	Isolate 24	Isolate 25	Isolate 26	Isolate 27	Isolate 28	Isolate 29	Isolate 30	Isolate 31	Isolate 32	Isolate 33	Percent Similarity
Isolate 1	***	100	100	100	100	100	100	98.8	98.8	98.8	98.8	98.8	98.8	86.2	86.2	86.2	86.2	86.2	86.2	93.1	93.5	93.5	93.5	85	85.8	85.8	84.2	83.8	83.8	83.8	91.9	91.9	91.9	Isolate 1
Isolate 2	0	***	100	100	100	100	100	98.8	98.8	98.8	98.8	98.8	98.8	86.2	86.2	86.2	86.2	86.2	86.2	93.1	93.5	93.5	93.5	85	85.8	85.8	84.2	83.8	83.8	83.8	91.9	91.9	91.9	Isolate 2
Isolate 3	0	0	***	100	100	100	100	98.8	98.8	98.8	98.8	98.8	98.8	86.2	86.2	86.2	86.2	86.2	86.2	93.1	93.5	93.5	93.5	85	85.8	85.8	84.2	83.8	83.8	83.8	91.9	91.9	91.9	Isolate 3
Isolate 4	0	0	0	***	100	100	100	98.8	98.8	98.8	98.8	98.8	98.8	86.2	86.2	86.2	86.2	86.2	86.2	93.1	93.5	93.5	93.5	85	85.8	85.8	84.2	83.8	83.8	83.8	91.9	91.9	91.9	Isolate 4
Isolate 5	0	0	0	0	***	100	100	98.8	98.8	98.8	98.8	98.8	98.8	86.2	86.2	86.2	86.2	86.2	86.2	93.1	93.5	93.5	93.5	85	85.8	85.8	84.2	83.8	83.8	83.8	91.9	91.9	91.9	Isolate 5
Isolate 6	0	0	0	0	0	***	100	98.8	98.8	98.8	98.8	98.8	98.8	86.2	86.2	86.2	86.2	86.2	86.2	93.1	93.5	93.5	93.5	85	85.8	85.8	84.2	83.8	83.8	83.8	91.9	91.9	91.9	Isolate 6
Isolate 7	0	0	0	0	0	0	***	98.8	98.8	98.8	98.8	98.8	98.8	86.2	86.2	86.2	86.2	86.2	86.2	93.1	93.5	93.5	93.5	85	85.8	85.8	84.2	83.8	83.8	83.8	91.9	91.9	91.9	Isolate 7
Isolate 8	1.2	1.2	1.2	1.2	1.2	1.2	1.2	***	100	100	100	100	100	86.2	86.2	86.2	86.2	86.2	86.2	94.2	94.6	94.6	94.6	86.2	86.9	86.9	84.6	84.2	84.2	84.2	91.9	91.9	91.9	Isolate 8
Isolate 9	1.2	1.2	1.2	1.2	1.2	1.2	1.2	0	***	100	100	100	100	86.2	86.2	86.2	86.2	86.2	86.2	94.2	94.6	94.6	94.6	86.2	86.9	86.9	84.6	84.2	84.2	84.2	91.9	91.9	91.9	Isolate 9
Isolate 10	1.2	1.2	1.2	1.2	1.2	1.2	1.2	0	0	***	100	100	100	86.2	86.2	86.2	86.2	86.2	86.2	94.2	94.6	94.6	94.6	86.2	86.9	86.9	84.6	84.2	84.2	84.2	91.9	91.9	91.9	Isolate 10
Isolate 11	1.2	1.2	1.2	1.2	1.2	1.2	1.2	0	0	0	***	100	100	86.2	86.2	86.2	86.2	86.2	86.2	94.2	94.6	94.6	94.6	86.2	86.9	86.9	84.6	84.2	84.2	84.2	91.9	91.9	91.9	Isolate 11
Isolate 12	1.2	1.2	1.2	1.2	1.2	1.2	1.2	0	0	0	0	***	100	86.2	86.2	86.2	86.2	86.2	86.2	94.2	94.6	94.6	94.6	86.2	86.9	86.9	84.6	84.2	84.2	84.2	91.9	91.9	91.9	Isolate 12
Isolate 13	1.2	1.2	1.2	1.2	1.2	1.2	1.2	0	0	0	0	0	***	86.2	86.2	86.2	86.2	86.2	86.2	94.2	94.6	94.6	94.6	86.2	86.9	86.9	84.6	84.2	84.2	84.2	91.9	91.9	91.9	Isolate 13
Isolate 14	15.3	15.3	15.3	15.3	15.3	15.3	15.3	15.3	15.3	15.3	15.3	15.3	15.3	***	100	100	100	100	100	87.7	88.1	88.1	88.1	83.1	83.8	83.8	85.8	85.4	85.4	85.4	89.2	89.2	89.2	Isolate 14
Isolate 15	15.3	15.3	15.3	15.3	15.3	15.3	15.3	15.3	15.3	15.3	15.3	15.3	15.3	0	***	100	100	100	100	87.7	88.1	88.1	88.1	83.1	83.8	83.8	85.8	85.4	85.4	85.4	89.2	89.2	89.2	Isolate 15
Isolate 16	15.3	15.3	15.3	15.3	15.3	15.3	15.3	15.3	15.3	15.3	15.3	15.3	15.3	0	0	***	100	100	100	87.7	88.1	88.1	88.1	83.1	83.8	83.8	85.8	85.4	85.4	85.4	89.2	89.2	89.2	Isolate 16
Isolate 17	15.3	15.3	15.3	15.3	15.3	15.3	15.3	15.3	15.3	15.3	15.3	15.3	15.3	0	0	0	***	100	100	87.7	88.1	88.1	88.1	83.1	83.8	83.8	85.8	85.4	85.4	85.4	89.2	89.2	89.2	Isolate 17
Isolate 18	15.3	15.3	15.3	15.3	15.3	15.3	15.3	15.3	15.3	15.3	15.3	15.3	15.3	0	0	0	0	***	100	87.7	88.1	88.1	88.1	83.1	83.8	83.8	85.8	85.4	85.4	85.4	89.2	89.2	89.2	Isolate 18
Isolate 19	15.3	15.3	15.3	15.3	15.3	15.3	15.3	15.3	15.3	15.3	15.3	15.3	15.3	0	0	0	0	0	***	87.7	88.1	88.1	88.1	83.1	83.8	83.8	85.8	85.4	85.4	85.4	89.2	89.2	89.2	Isolate 19
Isolate 20	7.3	7.3	7.3	7.3	7.3	7.3	7.3	6	6	6	6	6	6	13.5	13.5	13.5	13.5	13.5	13.5	***	99.6	99.6	99.6	90.4	91.2	91.2	87.7	87.3	87.3	87.3	95.4	95.4	95.4	Isolate 20
Isolate 21	6.9	6.9	6.9	6.9	6.9	6.9	6.9	5.6	5.6	5.6	5.6	5.6	5.6	13	13	13	13	13	13	0.4	***	100	100	90.4	91.2	91.2	89.2	88.8	88.8	88.8	95.8	95.8	95.8	Isolate 21
Isolate 22	6.9	6.9	6.9	6.9	6.9	6.9	6.9	5.6	5.6	5.6	5.6	5.6	5.6	13	13	13	13	13	13	0.4	0	***	100	90.4	91.2	91.2	89.2	88.8	88.8	88.8	95.8	95.8	95.8	Isolate 22
Isolate 23	6.9	6.9	6.9	6.9	6.9	6.9	6.9	5.6	5.6	5.6	5.6	5.6	5.6	13	13	13	13	13	13	0.4	0	0	***	90.4	91.2	91.2	89.2	88.8	88.8	88.8	95.8	95.8	95.8	Isolate 23
Isolate 24	13.5	13.5	13.5	13.5	13.5	13.5	13.5	12.1	12.1	12.1	12.1	12.1	12.1	15.9	15.9	15.9	15.9	15.9	15.9	7.1	7.1	7.1	7.1	***	96.2	96.2	85.8	85.4	85.4	85.4	90.4	90.4	90.4	Isolate 24
Isolate 25	12.5	12.5	12.5	12.5	12.5	12.5	12.5	11.1	11.1	11.1	11.1	11.1	11.1	14.9	14.9	14.9	14.9	14.9	14.9	6.2	6.2	6.2	6.2	0.8	***	96.9	86.5	86.2	86.2	86.2	91.2	91.2	91.2	Isolate 25
Isolate 26	12.5	12.5	12.5	12.5	12.5	12.5	12.5	11.1	11.1	11.1	11.1	11.1	11.1	14.9	14.9	14.9	14.9	14.9	14.9	6.2	6.2	6.2	6.2	0.8	0	***	86.5	86.2	86.2	86.2	91.2	91.2	91.2	Isolate 26
Isolate 27	17.8	17.8	17.8	17.8	17.8	17.8	17.8	17.3	17.3	17.3	17.3	17.3	17.3	15.8	15.8	15.8	15.8	15.8	15.8	12.1	11.7	11.7	11.7	12.5	11.6	11.6	***	99.6	99.6	99.6	89.6	89.6	89.6	Isolate 27
Isolate 28	18.2	18.2	18.2	18.2	18.2	18.2	18.2	17.8	17.8	17.8	17.8	17.8	17.8	16.3	16.3	16.3	16.3	16.3	16.3	12.6	12.1	12.1	12.1	13	12.1	12.1	0.4	***	100	100	89.2	89.2	89.2	Isolate 28
Isolate 29	18.2	18.2	18.2	18.2	18.2	18.2	18.2	17.8	17.8	17.8	17.8	17.8	17.8	16.3	16.3	16.3	16.3	16.3	16.3	12.6	12.1	12.1	12.1	13	12.1	12.1	0.4	0	***	100	89.2	89.2	89.2	Isolate 29
Isolate 30	18.2	18.2	18.2	18.2	18.2	18.2	18.2	17.8	17.8	17.8	17.8	17.8	17.8	16.3	16.3	16.3	16.3	16.3	16.3	12.6	12.1	12.1	12.1	13	12.1	12.1	0.4	0	0	***	89.2	89.2	89.2	Isolate 30
Isolate 31	8.6	8.6	8.6	8.6	8.6	8.6	8.6	8.6	8.6	8.6	8.6	8.6	8.6	11.7	11.7	11.7	11.7	11.7	11.7	4.8	4.4	4.4	4.4	7.1	6.2	6.2	11.2	11.7	11.7	11.7	***	100	100	Isolate 31
Isolate 32	8.6	8.6	8.6	8.6	8.6	8.6	8.6	8.6	8.6	8.6	8.6	8.6	8.6	11.7	11.7	11.7	11.7	11.7	11.7	4.8	4.4	4.4	4.4	7.1	6.2	6.2	11.2	11.7	11.7	11.7	0	***	100	Isolate 32
Isolate 33	8.6	8.6	8.6	8.6	8.6	8.6	8.6	8.6	8.6	8.6	8.6	8.6	8.6	11.7	11.7	11.7	11.7	11.7	11.7	4.8	4.4	4.4	4.4	7.1	6.2	6.2	11.2	11.7	11.7	11.7	0	0	***	Isolate 33
Percent Divergence	Isolate 1	Isolate 2	Isolate 3	Isolate 4	Isolate 5	Isolate 6	Isolate 7	Isolate 8	Isolate 9	Isolate 10	Isolate 11	Isolate 12	Isolate 13	Isolate 14	Isolate 15	Isolate 16	Isolate 17	Isolate 18	Isolate 19	Isolate 20	Isolate 21	Isolate 22	Isolate 23	Isolate 24	Isolate 25	Isolate 26	Isolate 27	Isolate 28	Isolate 29	Isolate 30	Isolate 31	Isolate 32	Isolate 33

## Sheet: Pairwise  LSU rRNA genes
	Isolate 1	Isolate 2	Isolate 3	Isolate 4	Isolate 5	Isolate 6	Isolate 7	Isolate 8	Isolate 9	Isolate 10	Isolate 11	Isolate 12	Isolate 13	Isolate 14	Isolate 15	Isolate 16	Isolate 17	Isolate 18	Isolate 19	Isolate 20	Isolate 21	Isolate 22	Isolate 23	Isolate 24	Isolate 25	Isolate 26	Isolate 27	Isolate 28	Isolate 29	Isolate 30	Isolate 31	Isolate 32	Isolate 33	Percent Similarity
Isolate 1	***	100	100	100	100	100	100	99.6	99.6	99.6	99.6	99.6	99.6	92.5	92.5	92.4	92.4	92.4	92.5	96.8	97.4	97.4	97.4	94	94	94	95.8	96	96	96	97.7	97.7	97.7	Isolate 1
Isolate 2	0	***	100	100	100	100	100	99.6	99.6	99.6	99.6	99.6	99.6	92.5	92.5	92.4	92.4	92.4	92.5	96.8	97.4	97.4	97.4	94	94	94	95.8	96	96	96	97.7	97.7	97.7	Isolate 2
Isolate 3	0	0	***	100	100	100	100	99.6	99.6	99.6	99.6	99.6	99.6	92.5	92.5	92.4	92.4	92.4	92.5	96.8	97.4	97.4	97.4	94	94	94	95.8	96	96	96	97.7	97.7	97.7	Isolate 3
Isolate 4	0	0	0	***	100	100	100	99.6	99.6	99.6	99.6	99.6	99.6	92.5	92.5	92.4	92.4	92.4	92.5	96.8	97.4	97.4	97.4	94	94	94	95.8	96	96	96	97.7	97.7	97.7	Isolate 4
Isolate 5	0	0	0	0	***	100	100	99.6	99.6	99.6	99.6	99.6	99.6	92.5	92.5	92.4	92.4	92.4	92.5	96.8	97.4	97.4	97.4	94	94	94	95.8	96	96	96	97.7	97.7	97.7	Isolate 5
Isolate 6	0	0	0	0	0	***	100	99.6	99.6	99.6	99.6	99.6	99.6	92.5	92.5	92.4	92.4	92.4	92.5	96.8	97.4	97.4	97.4	94	94	94	95.8	96	96	96	97.7	97.7	97.7	Isolate 6
Isolate 7	0	0	0	0	0	0	***	99.6	99.6	99.6	99.6	99.6	99.6	92.6	92.6	92.5	92.5	92.5	92.5	96.8	97.4	97.4	97.4	94	94	94	95.8	96	96	96	97.7	97.7	97.7	Isolate 7
Isolate 8	0.4	0.4	0.4	0.4	0.4	0.4	0.4	***	100	100	100	100	100	92.6	92.6	92.5	92.5	92.5	92.5	96.9	97.3	97.3	97.3	93.9	93.9	93.9	95.8	96	96	96	97.9	97.9	97.9	Isolate 8
Isolate 9	0.4	0.4	0.4	0.4	0.4	0.4	0.4	0	***	100	100	100	100	92.6	92.6	92.5	92.5	92.5	92.5	96.9	97.3	97.3	97.3	93.9	93.9	93.9	95.8	96	96	96	97.9	97.9	97.9	Isolate 9
Isolate 10	0.4	0.4	0.4	0.4	0.4	0.4	0.4	0	0	***	100	100	100	92.6	92.6	92.5	92.5	92.5	92.5	96.9	97.3	97.3	97.3	93.9	93.9	93.9	95.8	96	96	96	97.9	97.9	97.9	Isolate 10
Isolate 11	0.4	0.4	0.4	0.4	0.4	0.4	0.4	0	0	0	***	100	100	92.6	92.6	92.5	92.5	92.5	92.5	96.9	97.3	97.3	97.3	93.9	93.9	93.9	95.8	96	96	96	97.9	97.9	97.9	Isolate 11
Isolate 12	0.4	0.4	0.4	0.4	0.4	0.4	0.4	0	0	0	0	***	100	92.6	92.6	92.5	92.5	92.5	92.5	96.9	97.3	97.3	97.3	93.9	93.9	93.9	95.8	96	96	96	97.9	97.9	97.9	Isolate 12
Isolate 13	0.4	0.4	0.4	0.4	0.4	0.4	0.4	0	0	0	0	0	***	92.6	92.6	92.5	92.5	92.5	92.5	96.9	97.3	97.3	97.3	93.9	93.9	93.9	95.8	96	96	96	97.9	97.9	97.9	Isolate 13
Isolate 14	7.6	7.6	7.6	7.6	7.6	7.6	7.6	7.6	7.6	7.6	7.6	7.6	7.6	***	100	100	99.4	99.4	99.2	93.4	93.6	93.6	93.6	91.5	91.5	91.5	91	91.1	91.1	91.1	92.8	92.8	92.8	Isolate 14
Isolate 15	7.6	7.6	7.6	7.6	7.6	7.6	7.6	7.6	7.6	7.6	7.6	7.6	7.6	0	***	99.4	99.4	99.4	99.2	93.3	93.5	93.5	93.5	91.4	91.4	91.4	91	91.1	91.1	91.1	92.8	92.8	92.8	Isolate 15
Isolate 16	7.6	7.6	7.6	7.6	7.6	7.6	7.6	7.6	7.6	7.6	7.6	7.6	7.6	0	0	***	100	100	99.2	93.3	93.5	93.5	93.5	91.4	91.4	91.4	91	91.1	91.1	91.1	92.7	92.7	92.7	Isolate 16
Isolate 17	7.6	7.6	7.6	7.6	7.6	7.6	7.6	7.6	7.6	7.6	7.6	7.6	7.6	0	0	0	***	100	99.2	93.3	93.5	93.5	93.5	91.4	91.4	91.4	91	91.1	91.1	91.1	92.7	92.7	92.7	Isolate 17
Isolate 18	7.6	7.6	7.6	7.6	7.6	7.6	7.6	7.6	7.6	7.6	7.6	7.6	7.6	0	0	0	0	***	99.2	93.3	93.5	93.5	93.5	91.4	91.4	91.4	91	91.1	91.1	91.1	92.7	92.7	92.7	Isolate 18
Isolate 19	7.6	7.6	7.6	7.6	7.6	7.6	7.6	7.6	7.6	7.6	7.6	7.6	7.6	0	0	0	0	0	***	93.3	93.5	93.5	93.5	91.4	91.4	91.4	91	91.1	91.1	91.1	92.7	92.7	92.7	Isolate 19
Isolate 20	3	3	3	3	3	3	3	3.2	3.2	3.2	3.2	3.2	3.2	6.2	6.2	6.2	6.2	6.2	6.2	***	99.8	99.8	99.8	94.4	94.4	94.4	96.5	96.6	96.6	96.6	98.2	98.2	98.2	Isolate 20
Isolate 21	2.8	2.8	2.8	2.8	2.8	2.8	2.8	3	3	3	3	3	3	6	6	6	6	6	6	0.1	***	100	100	94.9	94.9	94.9	96.5	96.6	96.6	96.6	98.3	98.3	98.3	Isolate 21
Isolate 22	2.8	2.8	2.8	2.8	2.8	2.8	2.8	3	3	3	3	3	3	6	6	6	6	6	6	0.1	0	***	100	94.9	94.9	94.9	96.5	96.6	96.6	96.6	98.3	98.3	98.3	Isolate 22
Isolate 23	2.8	2.8	2.8	2.8	2.8	2.8	2.8	3	3	3	3	3	3	6	6	6	6	6	6	0.1	0	0	***	94.9	94.9	94.9	96.5	96.6	96.6	96.6	98.3	98.3	98.3	Isolate 23
Isolate 24	5	5	5	5	5	5	5	5	5	5	5	5	5	8.2	8.2	8.2	8.2	8.2	8.2	4.8	4.6	4.6	4.6	***	99.7	99.7	94.6	94.9	94.9	94.9	95.9	95.9	95.9	Isolate 24
Isolate 25	5	5	5	5	5	5	5	5	5	5	5	5	5	8.2	8.2	8.2	8.2	8.2	8.2	4.8	4.6	4.6	4.6	0	***	100	94.6	94.9	94.9	94.9	95.9	95.9	95.9	Isolate 25
Isolate 26	5	5	5	5	5	5	5	5	5	5	5	5	5	8.2	8.2	8.2	8.2	8.2	8.2	4.8	4.6	4.6	4.6	0	0	***	94.6	94.9	94.9	94.9	95.9	95.9	95.9	Isolate 26
Isolate 27	4.5	4.5	4.5	4.5	4.5	4.5	4.5	4.5	4.5	4.5	4.5	4.5	4.5	7.4	7.4	7.4	7.4	7.4	7.4	3.6	3.5	3.5	3.5	5.7	5.7	5.7	***	99.7	99.7	99.7	96.5	96.5	96.5	Isolate 27
Isolate 28	4.3	4.3	4.3	4.3	4.3	4.3	4.3	4.3	4.3	4.3	4.3	4.3	4.3	7.2	7.2	7.2	7.2	7.2	7.2	3.4	3.3	3.3	3.3	5.5	5.5	5.5	0.2	***	100	100	96.6	96.6	96.6	Isolate 28
Isolate 29	4.3	4.3	4.3	4.3	4.3	4.3	4.3	4.3	4.3	4.3	4.3	4.3	4.3	7.2	7.2	7.2	7.2	7.2	7.2	3.4	3.3	3.3	3.3	5.5	5.5	5.5	0.2	0	***	100	96.6	96.6	96.6	Isolate 29
Isolate 30	4.3	4.3	4.3	4.3	4.3	4.3	4.3	4.3	4.3	4.3	4.3	4.3	4.3	7.2	7.2	7.2	7.2	7.2	7.2	3.4	3.3	3.3	3.3	5.5	5.5	5.5	0.2	0	0	***	96.6	96.6	96.6	Isolate 30
Isolate 31	2.3	2.3	2.3	2.3	2.3	2.3	2.3	2.2	2.2	2.2	2.2	2.2	2.2	5.6	5.6	5.6	5.6	5.6	5.6	1.7	1.5	1.5	1.5	3.8	3.8	3.8	3.6	3.4	3.4	3.4	***	100	100	Isolate 31
Isolate 32	2.3	2.3	2.3	2.3	2.3	2.3	2.3	2.2	2.2	2.2	2.2	2.2	2.2	5.6	5.6	5.6	5.6	5.6	5.6	1.7	1.5	1.5	1.5	3.8	3.8	3.8	3.6	3.4	3.4	3.4	0	***	100	Isolate 32
Isolate 33	2.3	2.3	2.3	2.3	2.3	2.3	2.3	2.2	2.2	2.2	2.2	2.2	2.2	5.6	5.6	5.6	5.6	5.6	5.6	1.7	1.5	1.5	1.5	3.8	3.8	3.8	3.6	3.4	3.4	3.4	0	0	***	Isolate 33
Percent Divergence	Isolate 1	Isolate 2	Isolate 3	Isolate 4	Isolate 5	Isolate 6	Isolate 7	Isolate 8	Isolate 9	Isolate 10	Isolate 11	Isolate 12	Isolate 13	Isolate 14	Isolate 15	Isolate 16	Isolate 17	Isolate 18	Isolate 19	Isolate 20	Isolate 21	Isolate 22	Isolate 23	Isolate 24	Isolate 25	Isolate 26	Isolate 27	Isolate 28	Isolate 29	Isolate 30	Isolate 31	Isolate 32	Isolate 33

[truncated: 1 more sheets: Pairwise  SSU rRNA genes]
