# Supplementary material for: Comprehensive molecular characterization of complete mitogenome assemblies of 33 Eimeria isolates infecting domestic chickens
Source: Parasit Vectors. 2023 Mar 19;16:109. doi: 10.1186/s13071-023-05712-5 (PMC10026407; doi:10.1186/s13071-023-05712-5)
Supplement: Supplementary file 5 — Additional file 5: Table S5. Wrights Fixation Index (FST) values of Chinese and Australian chicken Eimeria species based on their mitochondrial concatenate PCGs. [file 13071_2023_5712_MOESM5_ESM.xlsx]

## Sheet: Sheet1
Table S5. Wrights Fixation Index (FST) values of Chinese and Australian chicken Eimeria species based on their mitochondrial concatenate PCGs.
Paired FST		Chinese Eimeria species
		Eimeria acervuline	Eimeria brunetti	Eimeria maxima	Eimeria mitis	Eimeria praecox	Eimeria necatrix	Eimeria tenella
Australian Eimeria species	Eimeria acervuline	0	0.7	0.84063	0.65625	0.96923	0.66667	0.96226
	Eimeria brunetti	0.85714	0	0.82683	0.62857	0.92	0.74286	0.90991
	Eimeria maxima	0.90323	0.81928	0.08302	0.68889	0.88125	0.7438	0.90037
	Eimeria mitis	0.91176	0.80645	0.80714	0.17647	0.88125	0.78169	0.87558
	Eimeria praecox	0.96	0.84507	0.82571	0.66667	0	0.76289	0.675
	Eimeria necatrix	0.9	0.76596	0.79667	0.58621	0.92174	0	0.9058
	Eimeria tenella	0.91304	0.80597	0.81949	0.62857	0.6	0.71579	0
